# Supplementary material for: Systematic Transcriptome Analysis of Noise-Induced Hearing Loss Pathogenesis Suggests Inflammatory Activities and Multiple Susceptible Molecules and Pathways
Source: Front Genet. 2020 Aug 28;11:968. doi: 10.3389/fgene.2020.00968 (PMC7483666; doi:10.3389/fgene.2020.00968)
Supplement: Supplementary file 1 [file Table_1.XLS]

## Sheet: Table S1A
	GSE12810	GSE8342	GSE100365
Spicies	CBA/CaJ	C57	CBA/CaJ
Source	Cochlea	Cochlea	Cochlea
Repeats	3 vs. 3	5 vs. 5	3 vs. 3
Age	9W	10W	15W
Noise Parameter	5- 20 kHz band-limited noise at 110 dB	105-dB SPL, 10-kHz octave band of noise for 1 h	8 -16 kHz octave-band noise at a 100, 106, or 112 dB SPL for 2 h
Platform	GPL1261	GPL81	GPL1261

## Sheet: Table S1B
ID	Name	TForNot	LOGFC	stdev.unscaled	sigma	df.residual	Amean	s2.post	t	df.total	p.value	lods	F	F.p.value
16476	Jun	1	0.799181	0.426401	0.311157	20	7.76485	0.0942441	6.1052	22.4527	3.5e-06	4.25822	37.2734	3.5e-06
12916	Crem	1	0.565729	0.426401	0.227251	20	6.35678	0.0540034	5.70925	22.4527	8.94e-06	3.45615	32.5956	8.94e-06
19698	Relb	1	0.466277	0.426401	0.196388	20	5.86832	0.0423569	5.31328	22.4527	2.32e-05	2.6333	28.231	2.32e-05
20893	Bhlhe40	1	0.694953	0.426401	0.321562	20	8.92585	0.100108	5.15112	22.4527	3.44e-05	2.29116	26.534	3.44e-05
14281	Fos	1	2.77329	0.426401	1.34089	20	8.11135	1.60957	5.1265	22.4527	3.66e-05	2.23899	26.281	3.66e-05
11910	Atf3	1	1.2236	0.426401	0.598725	20	7.03684	0.327314	5.01579	22.4527	4.79e-05	2.00367	25.1581	4.79e-05
15370	Nr4A1	1	1.73989	0.426401	0.875727	20	7.65584	0.691123	4.90823	22.4527	6.24e-05	1.77403	24.0907	6.24e-05
12608	Cebpb	1	0.985157	0.426401	0.489926	20	8.34683	0.221809	4.90566	22.4527	6.28e-05	1.76854	24.0655	6.28e-05
16477	Junb	1	2.32146	0.426401	1.28823	20	5.46458	1.48625	4.46577	22.4527	0.000185325	0.821515	19.9431	0.000185325
13198	Ddit3	1	0.402817	0.426401	0.210938	20	8.51826	0.0476363	4.32833	22.4527	0.000260118	0.524055	18.7344	0.000260118
12609	Cebpd	1	0.879536	0.426401	0.506375	20	7.3304	0.236407	4.24233	22.4527	0.000321574	0.337819	17.9974	0.000321574
17133	Maff	1	1.22211	0.426401	0.72568	20	5.78307	0.477086	4.14949	22.4527	0.000404268	0.136775	17.2183	0.000404268
17344	Pias2	1	0.25632	0.426401	0.124753	20	7.30319	0.0218651	4.06527	22.4527	0.000497454	-0.0455077	16.5264	0.000497454
70779	Prdm5	1	-0.455866	0.426401	0.262161	20	6.83333	0.0692224	-4.06345	22.4527	0.000499677	-0.0494275	16.5117	0.000499677
12051	Bcl3	1	1.28871	0.426401	0.832525	20	5.09915	0.625385	3.82175	22.4527	0.000904512	-0.571002	14.6058	0.000904512
16362	Irf1	1	0.50099	0.426401	0.321475	20	7.56035	0.100059	3.71435	22.4527	0.001176	-0.801603	13.7964	0.001176
17125	Smad1	1	0.243114	0.426401	0.135552	20	7.05706	0.0243691	3.65234	22.4527	0.00136782	-0.934297	13.3396	0.00136782
226442	Zfp281	1	0.311474	0.426401	0.192617	20	8.70591	0.0410502	3.60534	22.4527	0.0015334	-1.0346	12.9984	0.0015334
17681	Msc	1	0.609126	0.426401	0.415959	20	4.31476	0.162123	3.54786	22.4527	0.00176281	-1.15693	12.5873	0.00176281
14283	Fosl1	1	1.57203	0.426401	1.16022	20	3.98784	1.20706	3.35566	22.4527	0.00280149	-1.5628	11.2604	0.00280149
15258	Hipk2	1	0.416321	0.426401	0.293662	20	7.54481	0.0848187	3.35246	22.4527	0.00282303	-1.5695	11.239	0.00282303
20668	Sox13	1	0.300767	0.426401	0.208511	20	7.65539	0.0467294	3.26299	22.4527	0.00349593	-1.7564	10.6471	0.00349593
14085	Fah	1	-0.37976	0.426401	0.278515	20	8.0717	0.0770986	-3.20751	22.4527	0.0039889	-1.87157	10.2881	0.0039889
20439	Siah2	1	0.289908	0.426401	0.203708	20	7.14165	0.0449659	3.20627	22.4527	0.00400064	-1.87413	10.2802	0.00400064
16364	Irf4	1	-0.504794	0.426401	0.386124	20	3.68507	0.140807	-3.15489	22.4527	0.00451818	-1.98021	9.95332	0.00451818
18030	Nfil3	1	0.401229	0.426401	0.303758	20	6.08265	0.0901912	3.13323	22.4527	0.00475526	-2.02477	9.81711	0.00475526
21406	Tcf12	1	0.197611	0.426401	0.129295	20	7.90739	0.0228931	3.06296	22.4527	0.00560985	-2.16861	9.3817	0.00560985
19687	Rfc1	1	-0.184219	0.426401	0.116069	20	9.05801	0.0200022	-3.05476	22.4527	0.00571863	-2.1853	9.33157	0.00571863
15227	Foxf1	1	0.709758	0.426401	0.577962	20	4.15756	0.305552	3.01127	22.4527	0.00633091	-2.27367	9.06773	0.00633091
22756	Zfp94	1	-0.456829	0.426401	0.365682	20	5.35672	0.127117	-3.00492	22.4527	0.00642539	-2.28653	9.02953	0.00642539
19290	Pura	1	0.215955	0.426401	0.151869	20	10.4747	0.0285467	2.99756	22.4527	0.00653662	-2.30143	8.98535	0.00653662
22695	Zfp36	1	0.702427	0.426401	0.576841	20	7.30109	0.304398	2.9858	22.4527	0.00671806	-2.32518	8.91502	0.00671806
17135	Mafk	1	0.390384	0.426401	0.318233	20	7.59755	0.0982111	2.92141	22.4527	0.00780097	-2.45471	8.53464	0.00780097
21674	Sry	1	0.73242	0.426401	0.616017	20	2.96673	0.346024	2.92003	22.4527	0.00782586	-2.45746	8.5266	0.00782586
16373	Irx3	1	0.25889	0.426401	0.198886	20	9.03175	0.0432366	2.91992	22.4527	0.00782784	-2.45768	8.52596	0.00782784
17937	Nab2	1	0.39948	0.426401	0.328226	20	7.07209	0.103966	2.90557	22.4527	0.00809193	-2.4864	8.44233	0.00809193
18034	Nfkb2	1	0.366078	0.426401	0.30033	20	6.04801	0.0883468	2.88841	22.4527	0.00841873	-2.52065	8.34293	0.00841873
15904	Id4	1	0.348406	0.426401	0.285739	20	9.35205	0.0807295	2.87575	22.4527	0.00866799	-2.54587	8.26993	0.00866799
268903	Nrip1	1	0.628125	0.426401	0.534723	20	7.77148	0.262696	2.87409	22.4527	0.00870111	-2.54917	8.2604	0.00870111
17703	Msx3	1	-0.432548	0.426401	0.366254	20	7.22225	0.12749	-2.84105	22.4527	0.00938756	-2.61476	8.07154	0.00938756
23849	Klf6	1	0.327172	0.426401	0.271794	20	8.43246	0.0738042	2.82434	22.4527	0.00975391	-2.6478	7.97689	0.00975391
18025	Nfe2L3	1	0.916177	0.426401	0.800848	20	5.22662	0.579298	2.82299	22.4527	0.00978405	-2.65046	7.96928	0.00978405
20204	Prrx2	1	0.318092	0.426401	0.264285	20	5.46529	0.0702184	2.8152	22.4527	0.00996011	-2.66585	7.92533	0.00996011
21815	Tgif1	1	0.34875	0.426401	0.293559	20	6.86703	0.0847647	2.80923	22.4527	0.0100969	-2.67761	7.89178	0.0100969
16658	Mafb	1	0.620419	0.426401	0.546239	20	4.98082	0.273784	2.78075	22.4527	0.0107748	-2.73361	7.73258	0.0107748
18033	Nfkb1	1	0.267435	0.426401	0.222067	20	8.24928	0.0519289	2.75229	22.4527	0.0114952	-2.78931	7.57512	0.0114952
55942	Sertad1	1	0.271362	0.426401	0.226391	20	7.48809	0.0536559	2.7474	22.4527	0.0116236	-2.79886	7.54821	0.0116236
18227	Nr4A2	1	0.604186	0.426401	0.542481	20	5.09638	0.27014	2.7262	22.4527	0.0121956	-2.84016	7.43217	0.0121956
69234	Zfp688	1	-0.210276	0.426401	0.167097	20	7.65623	0.0328731	-2.71988	22.4527	0.0123711	-2.85244	7.39776	0.0123711
16918	Mycl	1	0.292454	0.426401	0.250089	20	4.91148	0.0637142	2.71719	22.4527	0.0124466	-2.85766	7.38314	0.0124466
20186	Nr1H4	1	-0.217085	0.426401	0.178286	20	4.71796	0.0363155	-2.67156	22.4527	0.0137951	-2.94592	7.13722	0.0137951
17122	Mxd4	1	-0.203986	0.426401	0.16522	20	7.98041	0.0323176	-2.66111	22.4527	0.0141225	-2.96602	7.08151	0.0141225
11911	Atf4	1	0.256054	0.426401	0.22039	20	9.5058	0.0512679	2.6521	22.4527	0.0144108	-2.98333	7.03364	0.0144108
22634	Plagl1	1	0.894155	0.426401	0.834769	20	7.39472	0.628719	2.64464	22.4527	0.0146539	-2.99765	6.9941	0.0146539
12053	Bcl6	1	0.194624	0.426401	0.157539	20	9.71246	0.0301093	2.63044	22.4527	0.0151269	-3.02483	6.9192	0.0151269
14282	Fosb	1	0.735652	0.426401	0.689003	20	5.13532	0.430868	2.62834	22.4527	0.0151979	-3.02884	6.90817	0.0151979
22770	Zhx1	1	-0.230988	0.426401	0.197566	20	9.15294	0.0427704	-2.61938	22.4527	0.0155052	-3.04595	6.86114	0.0155052
59021	Rab2A	1	0.80947	0.426401	0.763275	20	6.25035	0.526948	2.61516	22.4527	0.0156518	-3.054	6.83906	0.0156518
20848	Stat3	1	0.282315	0.426401	0.251948	20	6.04702	0.0645455	2.60605	22.4527	0.0159731	-3.07136	6.79147	0.0159731
66556	Drap1	1	0.242175	0.426401	0.215498	20	8.13736	0.0493683	2.55615	22.4527	0.017844	-3.16586	6.53392	0.017844
21780	Tfam	1	1.09714	0.426401	1.07195	20	6.0117	1.03154	2.53337	22.4527	0.0187649	-3.20871	6.41796	0.0187649
16969	Zbtb7A	1	0.453682	0.426401	0.434885	20	5.46483	0.176467	2.5328	22.4527	0.0187884	-3.20978	6.41508	0.0187884
216151	Polrmt	1	0.295631	0.426401	0.275264	20	7.20332	0.075495	2.52332	22.4527	0.0191849	-3.22754	6.36716	0.0191849
80859	Nfkbiz	1	0.895612	0.426401	0.877978	20	5.54171	0.69464	2.52012	22.4527	0.0193206	-3.23354	6.351	0.0193206
21849	Trim28	1	0.251969	0.426401	0.229758	20	9.60146	0.0550242	2.51913	22.4527	0.0193626	-3.23539	6.34602	0.0193626
14912	Nkx6-2	1	0.377363	0.426401	0.36047	20	4.304	0.123746	2.51579	22.4527	0.0195053	-3.24163	6.32922	0.0195053
15373	Hmx3	1	0.351583	0.426401	0.336102	20	3.84521	0.108626	2.50174	22.4527	0.0201171	-3.26787	6.25868	0.0201171
14013	Mecom	1	0.459874	0.426401	0.449685	20	3.48636	0.188128	2.48653	22.4527	0.020799	-3.29617	6.18282	0.020799
14391	Gabpb1	1	0.253881	0.426401	0.236706	20	5.8049	0.057911	2.47418	22.4527	0.0213683	-3.31908	6.12158	0.0213683
19712	Rest	1	0.323937	0.426401	0.312736	20	4.85165	0.0951218	2.46321	22.4527	0.0218865	-3.33939	6.0674	0.0218865
20476	Six6	1	0.309911	0.426401	0.301409	20	2.98695	0.0889254	2.43728	22.4527	0.0231574	-3.38718	5.94034	0.0231574
93760	Arid1A	1	0.487487	0.426401	0.488355	20	5.41452	0.22044	2.435	22.4527	0.0232724	-3.39137	5.92924	0.0232724
22639	Zfa-Ps	1	0.263581	0.426401	0.253863	20	3.41787	0.0654084	2.41701	22.4527	0.0241985	-3.42436	5.84194	0.0241985
12142	Prdm1	1	0.372621	0.426401	0.37451	20	4.5469	0.132938	2.39676	22.4527	0.0252816	-3.46133	5.74444	0.0252816
20464	Sim1	1	0.964287	0.426401	0.997927	20	3.15792	0.895071	2.39034	22.4527	0.0256342	-3.47302	5.7137	0.0256342
12653	Chgb	1	0.165303	0.426401	0.144664	20	11.8801	0.0266435	2.37501	22.4527	0.0264941	-3.50083	5.64069	0.0264941
23856	Dido1	1	-0.204776	0.426401	0.194254	20	5.1417	0.0416144	-2.35418	22.4527	0.027706	-3.53849	5.54216	0.027706
12581	Cdkn2D	1	0.172973	0.426401	0.156694	20	8.79351	0.0298727	2.34704	22.4527	0.0281327	-3.55134	5.50862	0.0281327
22666	Zbtb14	1	0.567004	0.426401	0.596025	20	5.16467	0.324441	2.33453	22.4527	0.0288955	-3.57383	5.45003	0.0288955
17927	Myod1	1	0.253419	0.426401	0.252735	20	5.20731	0.0648991	2.33293	22.4527	0.0289946	-3.5767	5.44256	0.0289946
20473	Six3	1	0.777749	0.426401	0.828589	20	2.80544	0.619561	2.31728	22.4527	0.0299784	-3.60471	5.36979	0.0299784
22337	Vdr	1	0.715382	0.426401	0.769193	20	4.96633	0.535026	2.29367	22.4527	0.0315205	-3.64676	5.26094	0.0315205
56275	Rbm14	1	0.173617	0.426401	0.162945	20	9.37137	0.0316527	2.28859	22.4527	0.0318622	-3.65579	5.23763	0.0318622
11906	Zfhx3	1	0.238367	0.426401	0.241975	20	7.75197	0.0601577	2.2792	22.4527	0.0325018	-3.67243	5.19474	0.0325018
16598	Klf2	1	0.694676	0.426401	0.751699	20	5.28984	0.511326	2.27832	22.4527	0.0325622	-3.67398	5.19074	0.0325622
17215	Mcm3	1	0.246845	0.426401	0.257141	20	6.1043	0.0669003	2.23817	22.4527	0.0354367	-3.74463	5.00939	0.0354367
15424	Hoxc5	1	0.504807	0.426401	0.561373	20	3.3127	0.288716	2.20329	22.4527	0.0381191	-3.80538	4.85448	0.0381191
16874	Lhx6	1	0.423987	0.426401	0.469411	20	3.98925	0.204278	2.2	22.4527	0.0383811	-3.81108	4.84001	0.0383811
13716	Ell	1	0.169069	0.426401	0.165828	20	6.99393	0.0324969	2.19951	22.4527	0.0384207	-3.81193	4.83783	0.0384207
13875	Erf	1	0.266672	0.426401	0.288244	20	5.346	0.0820104	2.18386	22.4527	0.039692	-3.83897	4.76924	0.039692
22088	Tsg101	1	0.190245	0.426401	0.195335	20	7.97602	0.0419896	2.17733	22.4527	0.0402337	-3.85022	4.74076	0.0402337
108857	Ankhd1	1	0.253743	0.426401	0.273887	20	7.89525	0.0748213	2.17552	22.4527	0.0403851	-3.85333	4.73288	0.0403851
22778	Ikzf1	1	0.657509	0.426401	0.748529	20	4.19299	0.507091	2.16541	22.4527	0.0412399	-3.8707	4.68899	0.0412399
71722	Cic	1	0.315287	0.426401	0.350071	20	8.01395	0.117164	2.16018	22.4527	0.0416884	-3.87966	4.66638	0.0416884
97064	Wwtr1	1	0.217645	0.426401	0.232131	20	6.94077	0.0560005	2.15692	22.4527	0.0419701	-3.88523	4.65231	0.0419701
12611	Cebpg	1	0.320404	0.426401	0.357193	20	6.71053	0.121651	2.15437	22.4527	0.0421915	-3.88959	4.64133	0.0421915
232853	Zfp954	1	0.201027	0.426401	0.212232	20	6.01007	0.0481239	2.1491	22.4527	0.0426536	-3.8986	4.61862	0.0426536
18095	Nkx3-1	1	0.454346	0.426401	0.517911	20	4.14337	0.246932	2.14427	22.4527	0.0430802	-3.90684	4.59789	0.0430802
13654	Egr2	1	0.333094	0.426401	0.374196	20	10.4701	0.132728	2.1442	22.4527	0.0430862	-3.90695	4.59761	0.0430862
15384	Hnrnpab	1	0.143477	0.426401	0.141063	20	9.60659	0.025727	2.09782	22.4527	0.0473865	-3.98545	4.40086	0.0473865
12418	Cbx4	1	0.163277	0.426401	0.169622	20	9.27203	0.0336307	2.08803	22.4527	0.048342	-4.00188	4.35988	0.048342
56501	Elf4	1	0.357549	0.426401	0.414915	20	4.66262	0.16135	2.08753	22.4527	0.0483918	-4.00273	4.35777	0.0483918
70350	Basp1	1	0.22342	0.426401	0.249902	20	10.79	0.0636309	2.07716	22.4527	0.0494239	-4.02008	4.31458	0.0494239
18028	Nfib	1	-0.257396	0.426401	0.293696	20	6.53877	0.0848366	-2.07248	22.4527	0.0498952	-4.02787	4.29519	0.0498952
18044	Nfya	1	-0.257409	0.426401	0.293785	20	5.42594	0.0848829	-2.07202	22.4527	0.0499419	-4.02864	4.29328	0.0499419
14579	Gem	#N/A	2.3896	0.426401	1.02021	20	6.00278	0.935123	5.79525	22.4527	7.28e-06	3.63222	33.585	7.28e-06
15937	Ier3	#N/A	1.04871	0.426401	0.444512	20	8.68461	0.184008	5.73345	22.4527	8.44e-06	3.50579	32.8725	8.44e-06
326618	Tpm4	#N/A	0.406224	0.426401	0.15403	20	9.71246	0.0291355	5.58129	22.4527	1.22e-05	3.19235	31.1508	1.22e-05
23886	Gdf15	#N/A	2.7646	0.426401	1.25648	20	5.93162	1.41428	5.45187	22.4527	1.66e-05	2.92344	29.7229	1.66e-05
20775	Sqle	#N/A	0.321818	0.426401	0.112798	20	8.81448	0.0193355	5.42768	22.4527	1.76e-05	2.87296	29.4597	1.76e-05
13371	Dio2	#N/A	1.25045	0.426401	0.569627	20	8.54474	0.297031	5.38081	22.4527	1.97e-05	2.77495	28.9531	1.97e-05
15511	Hspa1B	#N/A	0.691382	0.426401	0.309871	20	6.44317	0.0935328	5.30173	22.4527	2.39e-05	2.60902	28.1083	2.39e-05
18414	Osmr	#N/A	0.966895	0.426401	0.4687	20	7.01264	0.203684	5.02438	22.4527	4.69e-05	2.02196	25.2444	4.69e-05
13197	Gadd45A	#N/A	0.68076	0.426401	0.327398	20	8.03024	0.103482	4.96298	22.4527	5.45e-05	1.89104	24.6312	5.45e-05
74440	Cmip	#N/A	0.387416	0.426401	0.171314	20	8.03339	0.0341446	4.91697	22.4527	6.11e-05	1.79274	24.1766	6.11e-05
67469	Abhd5	#N/A	0.392512	0.426401	0.183721	20	8.19333	0.0380682	4.71795	22.4527	9.96e-05	1.36573	22.2591	9.96e-05
16691	Krt8	#N/A	0.60549	0.426401	0.314098	20	6.68683	0.0958821	4.58584	22.4527	0.000137833	1.08098	21.03	0.000137833
21664	Phlda1	#N/A	0.891256	0.426401	0.475843	20	8.79049	0.209693	4.56448	22.4527	0.000145285	1.03486	20.8345	0.000145285
384783	Irs2	#N/A	0.668225	0.426401	0.356121	20	6.96886	0.12097	4.50573	22.4527	0.000167931	0.907924	20.3016	0.000167931
14825	Cxcl1	#N/A	1.74134	0.426401	0.962316	20	5.18422	0.832892	4.47477	22.4527	0.000181255	0.840987	20.0236	0.000181255
16007	Cyr61	#N/A	0.811636	0.426401	0.447568	20	8.72248	0.186436	4.40837	22.4527	0.000213512	0.697327	19.4337	0.000213512
20296	Ccl2	#N/A	2.3971	0.426401	1.36148	20	5.23412	1.65914	4.36441	22.4527	0.000237963	0.60219	19.0481	0.000237963
15200	Hbegf	#N/A	0.92908	0.426401	0.526697	20	6.66673	0.255107	4.31393	22.4527	0.000269522	0.492877	18.61	0.000269522
20918	Eif1	#N/A	0.224258	0.426401	0.0884629	20	11.7269	0.0149728	4.29811	22.4527	0.000280247	0.458617	18.4738	0.000280247
193740	Hspa1A	#N/A	0.619181	0.426401	0.354246	20	6.73975	0.119784	4.19566	22.4527	0.000360795	0.23673	17.6035	0.000360795
11754	Aoc3	#N/A	-0.408515	0.426401	0.226082	20	6.50796	0.0535315	-4.1408	22.4527	0.000413017	0.11796	17.1463	0.000413017
15982	Ifrd1	#N/A	0.47621	0.426401	0.270082	20	9.82607	0.0729776	4.13414	22.4527	0.000419856	0.10353	17.0911	0.000419856
12702	Socs3	#N/A	1.08021	0.426401	0.642724	20	5.85243	0.37597	4.13157	22.4527	0.000422523	0.0979659	17.0699	0.000422523
19878	Rock2	#N/A	0.317014	0.426401	0.166891	20	8.35091	0.032812	4.10434	22.4527	0.000451832	0.0390292	16.8456	0.000451832
110454	Ly6A	#N/A	0.577795	0.426401	0.338305	20	8.96104	0.10995	4.08656	22.4527	0.000472047	0.000564771	16.7	0.000472047
67457	Frmd8	#N/A	0.313587	0.426401	0.165812	20	7.6294	0.0324923	4.0799	22.4527	0.000479854	-0.0138502	16.6456	0.000479854
20306	Ccl7	#N/A	2.16793	0.426401	1.31764	20	4.40938	1.55451	4.07784	22.4527	0.000482288	-0.0182976	16.6288	0.000482288
101612	Grwd1	#N/A	0.333272	0.426401	0.181333	20	5.33301	0.0372915	4.04739	22.4527	0.000519832	-0.0841808	16.3813	0.000519832
211945	Plekhh1	#N/A	0.746502	0.426401	0.457509	20	5.78471	0.194451	3.97016	22.4527	0.000628538	-0.251085	15.7621	0.000628538
22350	Ezr	#N/A	0.343935	0.426401	0.196932	20	8.45373	0.0425478	3.91039	22.4527	0.0007279	-0.380086	15.2911	0.0007279
19225	Ptgs2	#N/A	2.06288	0.426401	1.32149	20	5.20711	1.56356	3.86898	22.4527	0.000805699	-0.469335	14.969	0.000805699
21853	Timeless	#N/A	0.512234	0.426401	0.315088	20	6.25106	0.0964368	3.86838	22.4527	0.000806893	-0.470637	14.9643	0.000806893
19416	Rasd1	#N/A	0.800262	0.426401	0.506216	20	6.68291	0.236263	3.86114	22.4527	0.000821329	-0.486221	14.9084	0.000821329
11796	Birc3	#N/A	0.334537	0.426401	0.193322	20	6.88776	0.0412926	3.8609	22.4527	0.000821806	-0.486731	14.9066	0.000821806
228662	Btbd3	#N/A	0.346878	0.426401	0.203727	20	6.50126	0.0449729	3.83604	22.4527	0.000873418	-0.540261	14.7152	0.000873418
20753	Sprr1A	#N/A	0.646244	0.426401	0.411546	20	4.98424	0.15887	3.8024	22.4527	0.000948396	-0.612633	14.4582	0.000948396
13730	Emp1	#N/A	0.582141	0.426401	0.368945	20	9.00526	0.129253	3.79743	22.4527	0.000959989	-0.623309	14.4205	0.000959989
13429	Dnm1	#N/A	0.429816	0.426401	0.266874	20	8.70243	0.0714437	3.77122	22.4527	0.00102352	-0.679612	14.2221	0.00102352
54419	Cldn6	#N/A	0.430039	0.426401	0.267437	20	5.2816	0.0717112	3.76613	22.4527	0.00103634	-0.690547	14.1837	0.00103634
110809	Srsf1	#N/A	0.934586	0.426401	0.620206	20	7.1969	0.350637	3.70145	22.4527	0.0012136	-0.829248	13.7007	0.0012136
16193	Il6	#N/A	1.49499	0.426401	1.00516	20	2.61659	0.907971	3.67944	22.4527	0.00128045	-0.876341	13.5383	0.00128045
56753	Tacstd2	#N/A	0.467482	0.426401	0.30165	20	5.26967	0.0890545	3.67383	22.4527	0.0012981	-0.888358	13.497	0.0012981
12475	Cd14	#N/A	0.488046	0.426401	0.317213	20	7.07544	0.0976337	3.66304	22.4527	0.00133264	-0.911417	13.4179	0.00133264
50540	Igbp1B	#N/A	-0.620855	0.426401	0.410516	20	3.57232	0.158116	-3.66171	22.4527	0.00133697	-0.914269	13.4081	0.00133697
15894	Icam1	#N/A	0.89868	0.426401	0.605923	20	6.21167	0.335038	3.64116	22.4527	0.00140554	-0.958178	13.258	0.00140554
59090	Midn	#N/A	0.352989	0.426401	0.223343	20	8.8687	0.0524348	3.61521	22.4527	0.00149706	-1.01355	13.0697	0.00149706
18104	Nqo1	#N/A	-0.302435	0.426401	0.186065	20	7.0013	0.0388401	-3.59893	22.4527	0.00155745	-1.04826	12.9523	0.00155745
15936	Ier2	#N/A	0.571347	0.426401	0.385092	20	7.03647	0.140098	3.57985	22.4527	0.00163124	-1.08888	12.8154	0.00163124
17064	Cd93	#N/A	0.326321	0.426401	0.206412	20	8.06818	0.0459537	3.56999	22.4527	0.00167076	-1.10988	12.7448	0.00167076
51991	D8Ertd67E	#N/A	-0.464793	0.426401	0.310089	20	4.26989	0.093653	-3.56188	22.4527	0.0017039	-1.12712	12.687	0.0017039
17175	Masp2	#N/A	0.90815	0.426401	0.62824	20	4.55917	0.359572	3.55178	22.4527	0.00174614	-1.1486	12.6151	0.00174614
16518	Kcnj2	#N/A	-0.55714	0.426401	0.379148	20	2.804	0.136051	-3.54237	22.4527	0.00178638	-1.16858	12.5484	0.00178638
19252	Dusp1	#N/A	0.622602	0.426401	0.42692	20	11.1762	0.170352	3.53767	22.4527	0.00180683	-1.17857	12.5151	0.00180683
16835	Ldlr	#N/A	0.294593	0.426401	0.184429	20	9.70225	0.0383003	3.53023	22.4527	0.00183967	-1.19436	12.4626	0.00183967
228836	Dlgap4	#N/A	0.257499	0.426401	0.155319	20	7.58881	0.0294907	3.51653	22.4527	0.0019017	-1.22345	12.366	0.0019017
14312	Brd2	#N/A	0.33837	0.426401	0.219993	20	7.56267	0.0511121	3.51004	22.4527	0.00193179	-1.23721	12.3203	0.00193179
14860	Gsta4	#N/A	-0.232411	0.426401	0.135547	20	10.6608	0.0243679	-3.49164	22.4527	0.00201961	-1.27619	12.1916	0.00201961
12495	Entpd1	#N/A	0.250206	0.426401	0.151016	20	5.32688	0.0283166	3.48706	22.4527	0.00204208	-1.28588	12.1596	0.00204208
226169	Pprc1	#N/A	0.382481	0.426401	0.255572	20	6.39307	0.0661836	3.48671	22.4527	0.00204382	-1.28663	12.1571	0.00204382
56471	Stmn4	#N/A	0.35393	0.426401	0.234407	20	7.82455	0.0569461	3.4783	22.4527	0.00208572	-1.30442	12.0986	0.00208572
76566	Rflnb	#N/A	-0.370112	0.426401	0.24951	20	8.88315	0.0634563	-3.4457	22.4527	0.00225635	-1.37333	11.8728	0.00225635
19359	Rad23B	#N/A	0.270936	0.426401	0.17243	20	8.02812	0.0344862	3.42156	22.4527	0.00239136	-1.42423	11.7071	0.00239136
12616	Cenpb	#N/A	0.244634	0.426401	0.151558	20	7.5176	0.0284627	3.40063	22.4527	0.00251483	-1.46832	11.5643	0.00251483
74178	Stk40	#N/A	0.350223	0.426401	0.238312	20	8.4983	0.0585904	3.39323	22.4527	0.00255997	-1.48389	11.514	0.00255997
18791	Plat	#N/A	0.388327	0.426401	0.269407	20	9.23632	0.0726534	3.37871	22.4527	0.00265077	-1.5144	11.4157	0.00265077
20209	Saa2	#N/A	0.482373	0.426401	0.342425	20	4.33624	0.112448	3.37356	22.4527	0.00268378	-1.52523	11.3809	0.00268378
51801	Ramp1	#N/A	-0.355289	0.426401	0.244183	20	7.01129	0.061114	-3.37049	22.4527	0.00270362	-1.53168	11.3602	0.00270362
14873	Gsto1	#N/A	0.333616	0.426401	0.231698	20	7.377	0.0558216	3.31152	22.4527	0.00311366	-1.6552	10.9662	0.00311366
52118	Pvr	#N/A	1.45626	0.426401	1.09224	20	5.1175	1.07068	3.3006	22.4527	0.003196	-1.67802	10.8939	0.003196
74648	S100Pbp	#N/A	-0.256709	0.426401	0.168583	20	8.27715	0.0333175	-3.29827	22.4527	0.00321382	-1.68288	10.8786	0.00321382
21936	Tnfrsf18	#N/A	0.464137	0.426401	0.336795	20	4.59638	0.109042	3.29633	22.4527	0.0032287	-1.68691	10.8658	0.0032287
14451	Gas1	#N/A	0.287741	0.426401	0.195129	20	10.4125	0.0419178	3.29598	22.4527	0.00323146	-1.68766	10.8635	0.00323146
15505	Hsph1	#N/A	0.253353	0.426401	0.166161	20	9.82767	0.0325953	3.29101	22.4527	0.00326999	-1.69802	10.8308	0.00326999
56437	Rrad	#N/A	0.438315	0.426401	0.317465	20	5.23176	0.0977762	3.28739	22.4527	0.00329836	-1.70557	10.8069	0.00329836
14137	Fdft1	#N/A	0.293916	0.426401	0.200935	20	9.36659	0.0439664	3.28734	22.4527	0.00329875	-1.70568	10.8066	0.00329875
14479	Usp15	#N/A	0.922938	0.426401	0.696234	20	5.60456	0.43979	3.26385	22.4527	0.00348876	-1.7546	10.6527	0.00348876
56289	Rassf1	#N/A	0.310629	0.426401	0.217555	20	7.72813	0.0501618	3.25265	22.4527	0.00358313	-1.77792	10.5797	0.00358313
13929	Amz2	#N/A	0.46156	0.426401	0.340069	20	7.60023	0.111016	3.24876	22.4527	0.00361644	-1.786	10.5544	0.00361644
223666	Arhgap39	#N/A	0.313171	0.426401	0.220736	20	9.29675	0.0514038	3.2394	22.4527	0.00369785	-1.80544	10.4937	0.00369785
16164	Il13Ra1	#N/A	0.368174	0.426401	0.266551	20	4.08884	0.0712899	3.23385	22.4527	0.00374694	-1.81695	10.4578	0.00374694
18712	Pim1	#N/A	0.486723	0.426401	0.36309	20	6.4772	0.125435	3.22296	22.4527	0.00384523	-1.83956	10.3875	0.00384523
58911	Sumf1	#N/A	-0.328333	0.426401	0.235269	20	8.54859	0.0573067	-3.21658	22.4527	0.00390396	-1.85278	10.3464	0.00390396
19734	Rgs16	#N/A	0.593717	0.426401	0.453162	20	5.00138	0.190925	3.18662	22.4527	0.00419143	-1.91477	10.1545	0.00419143
56360	Acot9	#N/A	0.222017	0.426401	0.145268	20	8.23012	0.0267994	3.18057	22.4527	0.00425186	-1.92725	10.116	0.00425186
12869	Cox8B	#N/A	-0.383131	0.426401	0.286209	20	8.75664	0.080969	-3.15769	22.4527	0.00448836	-1.97444	9.97101	0.00448836
81702	Ankrd17	#N/A	0.367791	0.426401	0.275398	20	7.74538	0.075561	3.13786	22.4527	0.00470355	-2.01525	9.84617	0.00470355
12487	Cd28	#N/A	1.05764	0.426401	0.833252	20	3.59008	0.626465	3.1338	22.4527	0.00474879	-2.02359	9.82072	0.00474879
23983	Pcbp1	#N/A	0.185842	0.426401	0.113112	20	11.1468	0.0193987	3.12924	22.4527	0.00480015	-2.03296	9.79216	0.00480015
18391	Sigmar1	#N/A	0.229952	0.426401	0.156276	20	6.77094	0.0297562	3.1263	22.4527	0.0048336	-2.03901	9.77374	0.0048336
17768	Mthfd2	#N/A	0.248231	0.426401	0.174438	20	8.52367	0.0351065	3.10702	22.4527	0.00505812	-2.07854	9.65359	0.00505812
11761	Aox1	#N/A	-0.37527	0.426401	0.284817	20	8.18152	0.0802612	-3.10651	22.4527	0.00506427	-2.0796	9.65039	0.00506427
20229	Sat1	#N/A	0.345613	0.426401	0.25977	20	11.1224	0.0681107	3.10573	22.4527	0.00507352	-2.08119	9.64557	0.00507352
14999	H2-Dmb1	#N/A	-0.423621	0.426401	0.325703	20	4.97402	0.102496	-3.10317	22.4527	0.0051042	-2.08643	9.62966	0.0051042
18538	Pcna	#N/A	0.245203	0.426401	0.172567	20	9.70393	0.0345283	3.0947	22.4527	0.00520691	-2.10377	9.57717	0.00520691
15270	H2Afx	#N/A	0.291802	0.426401	0.214737	20	7.39926	0.0490766	3.0891	22.4527	0.00527585	-2.11522	9.54256	0.00527585
12227	Btg2	#N/A	0.605658	0.426401	0.479172	20	7.03826	0.212525	3.08109	22.4527	0.00537617	-2.1316	9.49309	0.00537617
50772	Mapk6	#N/A	0.385345	0.426401	0.29605	20	6.54138	0.0860733	3.08032	22.4527	0.0053858	-2.13316	9.4884	0.0053858
68939	Rasl11B	#N/A	0.319706	0.426401	0.239924	20	6.79509	0.0592774	3.07955	22.4527	0.00539557	-2.13474	9.48364	0.00539557
14182	Fgfr1	#N/A	0.273729	0.426401	0.200527	20	9.55792	0.0438202	3.06666	22.4527	0.00556135	-2.16106	9.40439	0.00556135
14629	Gclc	#N/A	0.33361	0.426401	0.253479	20	7.95807	0.0652346	3.06324	22.4527	0.00560609	-2.16802	9.38345	0.00560609
11988	Slc7A2	#N/A	0.321121	0.426401	0.243219	20	6.44381	0.0606951	3.05684	22.4527	0.00569082	-2.18107	9.34429	0.00569082
215512	Fam117A	#N/A	0.2104	0.426401	0.142501	20	6.85816	0.0260904	3.05484	22.4527	0.00571764	-2.18515	9.33203	0.00571764
18846	Plxna3	#N/A	0.27867	0.426401	0.206879	20	4.86838	0.0461255	3.04299	22.4527	0.00587847	-2.20926	9.25979	0.00587847
52175	Dxertd242E	#N/A	0.622072	0.426401	0.500206	20	5.71606	0.230875	3.03622	22.4527	0.00597234	-2.22303	9.21863	0.00597234
16889	Lipa	#N/A	0.546213	0.426401	0.437275	20	6.68752	0.178323	3.03347	22.4527	0.00601093	-2.22863	9.20192	0.00601093
20333	Sec22B	#N/A	-0.314554	0.426401	0.240215	20	9.48579	0.0594016	-3.02676	22.4527	0.00610592	-2.24225	9.16128	0.00610592
14228	Fkbp4	#N/A	0.195739	0.426401	0.130001	20	9.74706	0.023056	3.02319	22.4527	0.00615701	-2.24948	9.1397	0.00615701
21857	Timp1	#N/A	0.535159	0.426401	0.429697	20	6.34035	0.172472	3.02208	22.4527	0.0061731	-2.25175	9.13295	0.0061731
12351	Car4	#N/A	0.663965	0.426401	0.53778	20	4.66441	0.265616	3.02134	22.4527	0.00618375	-2.25325	9.12849	0.00618375
13664	Eif1A	#N/A	0.358462	0.426401	0.279448	20	8.15011	0.0775624	3.01855	22.4527	0.0062241	-2.25889	9.11167	0.0062241
12642	Ch25H	#N/A	0.767056	0.426401	0.625281	20	5.12101	0.356268	3.01384	22.4527	0.00629304	-2.26846	9.08321	0.00629304
54720	Rcan1	#N/A	0.214553	0.426401	0.149566	20	9.82169	0.0279284	3.01088	22.4527	0.00633656	-2.27444	9.06543	0.00633656
99480	Dnttip2	#N/A	0.270301	0.426401	0.202306	20	8.35066	0.0444589	3.00643	22.4527	0.00640283	-2.28348	9.0386	0.00640283
67182	Pdzk1Ip1	#N/A	-0.252652	0.426401	0.1861	20	6.60432	0.038852	-3.00606	22.4527	0.00640834	-2.28422	9.03638	0.00640834
15945	Cxcl10	#N/A	0.803677	0.426401	0.658417	20	4.52643	0.394158	3.00212	22.4527	0.00646747	-2.29219	9.01272	0.00646747
17387	Mmp14	#N/A	0.288435	0.426401	0.219918	20	6.4607	0.0510825	2.9929	22.4527	0.00660791	-2.31084	8.95746	0.00660791
20295	Ccl17	#N/A	-0.57669	0.426401	0.469486	20	4.23935	0.20434	-2.9919	22.4527	0.00662339	-2.31287	8.95145	0.00662339
100037258	Dnajc3	#N/A	0.262065	0.426401	0.196155	20	8.30606	0.0422755	2.98914	22.4527	0.00666602	-2.31844	8.93498	0.00666602
13836	Epha2	#N/A	0.928329	0.426401	0.766343	20	5.7167	0.531129	2.98733	22.4527	0.00669419	-2.3221	8.92415	0.00669419
50709	Hist1H1E	#N/A	0.341296	0.426401	0.268586	20	2.61603	0.0722598	2.97758	22.4527	0.00684785	-2.34178	8.86599	0.00684785
97816	C80678	#N/A	0.882393	0.426401	0.732789	20	3.13077	0.486321	2.96744	22.4527	0.00701128	-2.36223	8.80569	0.00701128
56212	Rhog	#N/A	0.217524	0.426401	0.155596	20	6.72223	0.0295674	2.96676	22.4527	0.00702241	-2.36361	8.80164	0.00702241
12984	Csf2Rb2	#N/A	0.41519	0.426401	0.33503	20	4.58127	0.107985	2.9631	22.4527	0.00708237	-2.37098	8.77994	0.00708237
27984	Efhd2	#N/A	0.325439	0.426401	0.256193	20	8.01648	0.0664671	2.96038	22.4527	0.00712712	-2.37644	8.76388	0.00712712
76073	Pcgf5	#N/A	0.399679	0.426401	0.322518	20	6.29675	0.100657	2.95441	22.4527	0.00722664	-2.38846	8.72855	0.00722664
19250	Ptpn14	#N/A	0.273877	0.426401	0.211291	20	5.25538	0.047769	2.93876	22.4527	0.00749378	-2.41991	8.63632	0.00749378
57429	Sult5A1	#N/A	-0.35462	0.426401	0.284577	20	7.8247	0.0801394	-2.9378	22.4527	0.00751054	-2.42185	8.63066	0.00751054
64540	Tspan4	#N/A	0.27841	0.426401	0.216313	20	8.34667	0.0496817	2.92932	22.4527	0.0076594	-2.43885	8.58094	0.0076594
17873	Gadd45B	#N/A	0.783646	0.426401	0.658482	20	6.44264	0.394234	2.92701	22.4527	0.00770056	-2.44349	8.56738	0.00770056
20620	Plk2	#N/A	0.471754	0.426401	0.389699	20	7.87673	0.143278	2.92286	22.4527	0.00777482	-2.4518	8.54312	0.00777482
16854	Lgals3	#N/A	0.736869	0.426401	0.619927	20	6.23879	0.350329	2.91967	22.4527	0.00783244	-2.45819	8.52448	0.00783244
17874	Myd88	#N/A	0.261426	0.426401	0.202178	20	6.45235	0.0444127	2.90922	22.4527	0.00802391	-2.47909	8.46358	0.00802391
14664	Slc6A9	#N/A	0.21028	0.426401	0.152683	20	9.52676	0.0287676	2.90755	22.4527	0.00805506	-2.48245	8.45383	0.00805506
14933	Gk	#N/A	0.241902	0.426401	0.18381	20	6.83219	0.0380974	2.90651	22.4527	0.00807428	-2.48451	8.44783	0.00807428
23882	Gadd45G	#N/A	0.585329	0.426401	0.491418	20	7.86439	0.223113	2.90615	22.4527	0.00808101	-2.48523	8.44573	0.00808101
22441	Xlr	#N/A	-0.3908	0.426401	0.32094	20	4.99378	0.0997527	-2.90184	22.4527	0.00816193	-2.49385	8.42067	0.00816193
22178	Tyrp1	#N/A	0.988476	0.426401	0.841302	20	2.8185	0.638472	2.90119	22.4527	0.00817413	-2.49514	8.41692	0.00817413
18000	43345	#N/A	-0.209336	0.426401	0.152619	20	9.77733	0.0287501	-2.89538	22.4527	0.00828444	-2.50674	8.38325	0.00828444
56520	Nme4	#N/A	-0.322478	0.426401	0.260846	20	5.06797	0.0686099	-2.88727	22.4527	0.00844087	-2.52292	8.33634	0.00844087
21752	Tert	#N/A	-0.315652	0.426401	0.255099	20	4.68651	0.0659686	-2.88218	22.4527	0.00854044	-2.53306	8.30699	0.00854044
11829	Aqp4	#N/A	1.06314	0.426401	0.914339	20	6.19504	0.752691	2.87385	22.4527	0.0087059	-2.54965	8.25903	0.0087059
320982	Arl4C	#N/A	0.211405	0.426401	0.15633	20	7.11289	0.0297714	2.8734	22.4527	0.00871493	-2.55054	8.25644	0.00871493
15490	Hsd17B7	#N/A	0.982609	0.426401	0.844747	20	4.85861	0.643646	2.87236	22.4527	0.00873592	-2.55262	8.25043	0.00873592
20975	Synj2	#N/A	0.509711	0.426401	0.431614	20	4.18838	0.173942	2.86618	22.4527	0.00886097	-2.5649	8.21498	0.00886097
225283	Rprd1A	#N/A	-0.179653	0.426401	0.124357	20	8.6936	0.0217773	-2.85506	22.4527	0.00909045	-2.58699	8.15134	0.00909045
14254	Flt1	#N/A	0.226237	0.426401	0.172594	20	7.23649	0.0345365	2.855	22.4527	0.00909155	-2.5871	8.15104	0.00909155
19211	Pten	#N/A	0.53187	0.426401	0.453701	20	7.58657	0.19136	2.85142	22.4527	0.00916676	-2.59421	8.13058	0.00916676
57261	Brd4	#N/A	0.821708	0.426401	0.709778	20	7.81924	0.456753	2.8514	22.4527	0.00916715	-2.59425	8.13047	0.00916715
84506	Hamp	#N/A	0.503054	0.426401	0.428811	20	3.46827	0.171794	2.84637	22.4527	0.0092735	-2.60421	8.10184	0.0092735
19011	Endou	#N/A	0.463529	0.426401	0.393457	20	6.48268	0.145899	2.84598	22.4527	0.00928181	-2.60498	8.09962	0.00928181
54383	Phc2	#N/A	0.262746	0.426401	0.208991	20	8.46061	0.0469078	2.84508	22.4527	0.00930099	-2.60677	8.0945	0.00930099
72201	Otud6B	#N/A	-0.447918	0.426401	0.380102	20	7.29749	0.136696	-2.84119	22.4527	0.00938436	-2.61447	8.07238	0.00938436
20442	St3Gal1	#N/A	0.223404	0.426401	0.1709	20	5.04827	0.0340184	2.84064	22.4527	0.00939637	-2.61557	8.06922	0.00939637
23918	Impdh2	#N/A	0.230674	0.426401	0.178227	20	8.89573	0.0362969	2.83952	22.4527	0.00942044	-2.61778	8.06288	0.00942044
26433	Plod3	#N/A	0.269378	0.426401	0.216729	20	7.2881	0.0498422	2.82973	22.4527	0.00963419	-2.63715	8.00738	0.00963419
22017	Tpmt	#N/A	-0.343777	0.426401	0.286802	20	4.66631	0.0812719	-2.82805	22.4527	0.00967128	-2.64046	7.99789	0.00967128
17067	Ly6C1	#N/A	0.248478	0.426401	0.197127	20	10.3651	0.042616	2.82282	22.4527	0.00978792	-2.65081	7.96831	0.00978792
78610	Uvrag	#N/A	0.256301	0.426401	0.205314	20	7.83219	0.0455509	2.81633	22.4527	0.00993444	-2.66362	7.93169	0.00993444
56530	Cnpy2	#N/A	-0.258974	0.426401	0.207922	20	8.68521	0.046511	-2.81617	22.4527	0.00993789	-2.66392	7.93083	0.00993789
20293	Ccl12	#N/A	0.834735	0.426401	0.731546	20	4.40806	0.484701	2.81186	22.4527	0.0100365	-2.67244	7.90653	0.0100365
56722	Litaf	#N/A	0.258496	0.426401	0.208119	20	10.2932	0.0465841	2.80877	22.4527	0.0101075	-2.67851	7.8892	0.0101075
56200	Ddx21	#N/A	0.246072	0.426401	0.196186	20	8.64065	0.0422863	2.80637	22.4527	0.0101632	-2.68325	7.87569	0.0101632
432572	Specc1	#N/A	0.249484	0.426401	0.20063	20	8.81543	0.0438574	2.79385	22.4527	0.0104578	-2.70789	7.80559	0.0104578
20321	Frrs1	#N/A	-0.214238	0.426401	0.165922	20	5.22454	0.0325248	-2.78593	22.4527	0.0106484	-2.72344	7.76141	0.0106484
71891	Cdadc1	#N/A	-0.2244	0.426401	0.176938	20	7.7574	0.0358891	-2.77793	22.4527	0.0108442	-2.73913	7.71692	0.0108442
66141	Ifitm3	#N/A	0.227174	0.426401	0.179777	20	10.694	0.0367912	2.77759	22.4527	0.0108527	-2.73981	7.715	0.0108527
20210	Saa3	#N/A	1.22056	0.426401	1.08851	20	3.93826	1.06343	2.77579	22.4527	0.0108971	-2.74333	7.70504	0.0108971
52302	D4Ertd335E	#N/A	0.710009	0.426401	0.629245	20	4.55966	0.360698	2.77251	22.4527	0.0109788	-2.74976	7.68683	0.0109788
319845	Bbs9	#N/A	-0.538338	0.426401	0.473303	20	5.75205	0.207546	-2.77128	22.4527	0.0110098	-2.75218	7.67997	0.0110098
67994	Mrps11	#N/A	-0.262435	0.426401	0.215399	20	5.56571	0.0493301	-2.77107	22.4527	0.0110149	-2.75259	7.67883	0.0110149
20226	Sars	#N/A	0.185058	0.426401	0.136328	20	9.44858	0.024557	2.76949	22.4527	0.0110545	-2.75567	7.67009	0.0110545
12305	Ddr1	#N/A	0.24985	0.426401	0.203373	20	7.18285	0.0448442	2.76699	22.4527	0.0111176	-2.76057	7.65624	0.0111176
16574	Kif5C	#N/A	0.704463	0.426401	0.626203	20	7.48049	0.357295	2.76392	22.4527	0.0111954	-2.76658	7.63928	0.0111954
22153	Tubb4A	#N/A	0.346233	0.426401	0.297261	20	9.04634	0.0867134	2.75744	22.4527	0.0113616	-2.77925	7.60348	0.0113616
19730	Ralgds	#N/A	0.25954	0.426401	0.214501	20	7.86277	0.0489866	2.75009	22.4527	0.0115529	-2.79362	7.56298	0.0115529
76650	Srxn1	#N/A	0.30864	0.426401	0.262772	20	8.59454	0.0695082	2.74546	22.4527	0.0116748	-2.80265	7.53755	0.0116748
15064	Mr1	#N/A	-0.316361	0.426401	0.270203	20	5.90746	0.0730362	-2.74533	22.4527	0.0116782	-2.8029	7.53685	0.0116782
19218	Ptger3	#N/A	-0.606062	0.426401	0.540417	20	4.74457	0.268148	-2.7448	22.4527	0.0116923	-2.80394	7.53392	0.0116923
66085	Eif3F	#N/A	0.506594	0.426401	0.44885	20	9.18295	0.18746	2.74401	22.4527	0.0117132	-2.80547	7.52961	0.0117132
56489	Ikbke	#N/A	-0.452569	0.426401	0.399851	20	5.00294	0.150418	-2.73663	22.4527	0.0119108	-2.81985	7.48917	0.0119108
56878	Rbms1	#N/A	0.214959	0.426401	0.170702	20	8.65748	0.0339579	2.73568	22.4527	0.0119365	-2.82171	7.48396	0.0119365
19126	Prom1	#N/A	-0.219712	0.426401	0.176074	20	9.07959	0.0356174	-2.73025	22.4527	0.0120842	-2.83227	7.45429	0.0120842
94346	Tmem40	#N/A	-0.651529	0.426401	0.58561	20	5.04794	0.313478	-2.72905	22.4527	0.0121173	-2.83462	7.4477	0.0121173
16828	Ldha	#N/A	0.250985	0.426401	0.208053	20	9.89293	0.0465595	2.72788	22.4527	0.0121494	-2.8369	7.44131	0.0121494
12902	Cr2	#N/A	0.855951	0.426401	0.774675	20	2.54549	0.542566	2.72524	22.4527	0.0122222	-2.84204	7.42691	0.0122222
50850	Spast	#N/A	-0.237915	0.426401	0.195775	20	8.17255	0.0421429	-2.71794	22.4527	0.0124256	-2.85621	7.3872	0.0124256
14339	Aktip	#N/A	-0.239153	0.426401	0.197132	20	9.17068	0.0426178	-2.71683	22.4527	0.0124569	-2.85837	7.38115	0.0124569
12193	Zfp36L2	#N/A	0.330685	0.426401	0.287771	20	9.89212	0.0817679	2.71209	22.4527	0.012591	-2.86757	7.35542	0.012591
19114	Prl7A2	#N/A	0.729604	0.426401	0.661878	20	2.86139	0.398228	2.71145	22.4527	0.0126091	-2.8688	7.35198	0.0126091
19255	Ptpn2	#N/A	0.255397	0.426401	0.214111	20	8.39347	0.0488375	2.71032	22.4527	0.0126414	-2.871	7.34583	0.0126414
77038	Arfgap2	#N/A	0.225058	0.426401	0.183306	20	8.99899	0.0379326	2.71	22.4527	0.0126505	-2.87162	7.34411	0.0126505
16905	Lmna	#N/A	0.388898	0.426401	0.343871	20	8.38315	0.113332	2.7092	22.4527	0.0126735	-2.87317	7.33975	0.0126735
11435	Chrna1	#N/A	0.871417	0.426401	0.793717	20	4.24472	0.569168	2.70886	22.4527	0.012683	-2.87382	7.33794	0.012683
19735	Rgs2	#N/A	0.346226	0.426401	0.303756	20	9.18366	0.0901904	2.70372	22.4527	0.0128313	-2.8838	7.31008	0.0128313
234734	Aars	#N/A	0.197833	0.426401	0.155375	20	8.71141	0.0295063	2.70099	22.4527	0.0129104	-2.88907	7.29535	0.0129104
27362	Dnajb9	#N/A	0.714092	0.426401	0.650567	20	8.85386	0.385005	2.699	22.4527	0.0129686	-2.89293	7.28459	0.0129686
381990	Zbtb2	#N/A	0.265932	0.426401	0.226428	20	7.20777	0.0536708	2.69205	22.4527	0.0131733	-2.90637	7.24713	0.0131733
18770	Pklr	#N/A	-0.559017	0.426401	0.507639	20	4.84681	0.237548	-2.68986	22.4527	0.0132383	-2.9106	7.23537	0.0132383
18167	Npy2R	#N/A	-0.47374	0.426401	0.427841	20	3.23137	0.171053	-2.68631	22.4527	0.0133448	-2.91747	7.21625	0.0133448
74136	Sec14L1	#N/A	0.366763	0.426401	0.325867	20	6.34598	0.102591	2.68542	22.4527	0.0133715	-2.91918	7.21147	0.0133715
224904	2410015M20Rik	#N/A	-0.241563	0.426401	0.202656	20	5.10935	0.044585	-2.68298	22.4527	0.013445	-2.92388	7.1984	0.013445
67014	Mina	#N/A	-0.449041	0.426401	0.405228	20	5.88115	0.154274	-2.68115	22.4527	0.0135005	-2.92742	7.18858	0.0135005
14678	Gnai2	#N/A	0.222581	0.426401	0.183279	20	10.055	0.0379237	2.68049	22.4527	0.0135208	-2.9287	7.18501	0.0135208
12927	Bcar1	#N/A	0.455296	0.426401	0.411856	20	8.07747	0.159097	2.67697	22.4527	0.0136282	-2.93549	7.16617	0.0136282
242785	Klhl21	#N/A	0.24455	0.426401	0.206535	20	8.48293	0.0459989	2.67409	22.4527	0.0137167	-2.94104	7.15077	0.0137167
239528	Ago2	#N/A	0.50449	0.426401	0.460026	20	6.90146	0.196508	2.66897	22.4527	0.0138755	-2.9509	7.12339	0.0138755
20163	Rsu1	#N/A	-0.190147	0.426401	0.149863	20	9.17221	0.0280074	-2.66462	22.4527	0.0140117	-2.95927	7.1002	0.0140117
72183	Snx6	#N/A	-0.281265	0.426401	0.245267	20	9.38556	0.0615866	-2.658	22.4527	0.0142215	-2.97201	7.06495	0.0142215
319554	Idi1	#N/A	0.35673	0.426401	0.320506	20	8.87596	0.0995047	2.65216	22.4527	0.0144091	-2.98323	7.03393	0.0144091
72776	Sass6	#N/A	-0.288449	0.426401	0.253142	20	6.21449	0.0650825	-2.65166	22.4527	0.0144249	-2.98417	7.03133	0.0144249
13641	Efnb1	#N/A	0.403144	0.426401	0.365791	20	6.61957	0.127188	2.65105	22.4527	0.0144447	-2.98534	7.02808	0.0144447
27416	Abcc5	#N/A	0.228417	0.426401	0.19217	20	8.06925	0.0408972	2.64889	22.4527	0.014515	-2.9895	7.0166	0.014515
665155	Srp54B	#N/A	0.548328	0.426401	0.505782	20	5.47853	0.235872	2.64779	22.4527	0.0145506	-2.9916	7.01081	0.0145506
223739	5031439G07Rik	#N/A	0.246174	0.426401	0.21096	20	9.21479	0.0476445	2.64495	22.4527	0.0146437	-2.99706	6.99574	0.0146437
68205	Urm1	#N/A	0.496727	0.426401	0.457223	20	6.03484	0.194218	2.64335	22.4527	0.0146962	-3.00012	6.98729	0.0146962
66617	Ntmt1	#N/A	0.472888	0.426401	0.434382	20	5.71814	0.176077	2.64295	22.4527	0.0147095	-3.00089	6.98516	0.0147095
16977	Lrrc23	#N/A	0.591526	0.426401	0.550846	20	4.7732	0.278286	2.62972	22.4527	0.0151512	-3.02621	6.91542	0.0151512
51885	Tubgcp4	#N/A	-0.323164	0.426401	0.290819	20	7.10442	0.0833384	-2.62532	22.4527	0.015301	-3.03462	6.89228	0.015301
19373	Rag1	#N/A	0.695722	0.426401	0.651697	20	4.05578	0.386316	2.6251	22.4527	0.0153084	-3.03503	6.89114	0.0153084
13121	Cyp51	#N/A	0.299291	0.426401	0.26699	20	6.73177	0.0714984	2.62499	22.4527	0.0153123	-3.03525	6.89055	0.0153123
71670	Acy3	#N/A	-0.325367	0.426401	0.293109	20	5.79215	0.0845296	-2.62453	22.4527	0.015328	-3.03613	6.88814	0.015328
16923	Sh2B3	#N/A	0.268748	0.426401	0.236152	20	7.02862	0.0576775	2.62436	22.4527	0.0153338	-3.03645	6.88725	0.0153338
381827	1700073E17Rik	#N/A	0.674585	0.426401	0.631807	20	3.84896	0.363575	2.62374	22.4527	0.0153549	-3.03763	6.88401	0.0153549
67203	Nde1	#N/A	-0.263693	0.426401	0.231257	20	9.049	0.0556395	-2.62173	22.4527	0.0154239	-3.04146	6.87349	0.0154239
22349	Vil1	#N/A	-0.674003	0.426401	0.633147	20	3.34482	0.365085	-2.61605	22.4527	0.0156207	-3.0523	6.84372	0.0156207
26399	Map2K6	#N/A	-0.307298	0.426401	0.276342	20	8.5523	0.076025	-2.61374	22.4527	0.0157014	-3.05671	6.83164	0.0157014
69150	Snx4	#N/A	-0.349886	0.426401	0.319028	20	6.94537	0.0986623	-2.61235	22.4527	0.0157501	-3.05935	6.82439	0.0157501
17836	Mug1	#N/A	-0.638228	0.426401	0.599976	20	3.12362	0.328649	-2.61091	22.4527	0.015801	-3.06211	6.81683	0.015801
74775	Lmbr1L	#N/A	0.254206	0.426401	0.222741	20	5.83654	0.0521958	2.60945	22.4527	0.0158523	-3.06488	6.80923	0.0158523
22596	Xrcc5	#N/A	0.903256	0.426401	0.85518	20	4.95006	0.659444	2.60857	22.4527	0.0158833	-3.06655	6.80466	0.0158833
14871	Gstt1	#N/A	-0.295177	0.426401	0.264757	20	8.16596	0.0704411	-2.60826	22.4527	0.0158944	-3.06714	6.80303	0.0158944
18575	Pde1C	#N/A	0.649554	0.426401	0.611548	20	3.47444	0.341138	2.60815	22.4527	0.0158985	-3.06736	6.80243	0.0158985
56455	Dynll1	#N/A	0.23455	0.426401	0.203787	20	11.5759	0.0449945	2.59321	22.4527	0.016436	-3.09576	6.72473	0.016436
11641	Akap2	#N/A	0.383765	0.426401	0.355999	20	7.44826	0.120893	2.58849	22.4527	0.0166094	-3.10472	6.70027	0.0166094
23790	Coro1C	#N/A	0.236231	0.426401	0.206248	20	6.4336	0.0458934	2.58609	22.4527	0.0166981	-3.10927	6.68787	0.0166981
11287	Pzp	#N/A	1.00057	0.426401	0.957567	20	3.05983	0.824769	2.58383	22.4527	0.0167822	-3.11355	6.67618	0.0167822
107250	Kazald1	#N/A	-0.289235	0.426401	0.261781	20	8.44591	0.0690451	-2.58146	22.4527	0.0168708	-3.11805	6.66393	0.0168708
53419	Corin	#N/A	-0.319361	0.426401	0.292924	20	7.11492	0.0844333	-2.57755	22.4527	0.017018	-3.12546	6.64374	0.017018
20408	Sh3Gl3	#N/A	-0.518189	0.426401	0.490825	20	7.08026	0.222594	-2.5758	22.4527	0.0170838	-3.12875	6.63477	0.0170838
101502	Hsd3B7	#N/A	0.24461	0.426401	0.216443	20	6.7529	0.049732	2.57239	22.4527	0.0172137	-3.13521	6.61719	0.0172137
66913	Kdelr2	#N/A	-0.261928	0.426401	0.234804	20	10.3917	0.0571122	-2.57038	22.4527	0.0172904	-3.139	6.60688	0.0172904
13845	Ephb3	#N/A	0.463395	0.426401	0.437897	20	6.32001	0.178809	2.57003	22.4527	0.0173041	-3.13968	6.60504	0.0173041
93843	Pnck	#N/A	-0.28213	0.426401	0.256141	20	6.30962	0.0664431	-2.56688	22.4527	0.0174252	-3.14562	6.58887	0.0174252
12824	Col2A1	#N/A	0.639714	0.426401	0.6125	20	7.43486	0.342176	2.56473	22.4527	0.0175082	-3.14967	6.57787	0.0175082
66855	Tcf25	#N/A	0.427536	0.426401	0.403248	20	9.4087	0.152847	2.56463	22.4527	0.0175122	-3.14987	6.57734	0.0175122
231464	Cnot6L	#N/A	-0.254284	0.426401	0.227544	20	7.55712	0.0541222	-2.56338	22.4527	0.0175609	-3.15224	6.57091	0.0175609
57354	Cramp1L	#N/A	0.215733	0.426401	0.186454	20	7.15495	0.0389694	2.56293	22.4527	0.0175784	-3.15309	6.5686	0.0175784
52197	Dxertd223E	#N/A	0.633644	0.426401	0.607075	20	5.10842	0.336283	2.56256	22.4527	0.0175927	-3.15378	6.56672	0.0175927
16591	Kl	#N/A	-0.523517	0.426401	0.498813	20	6.80539	0.229636	-2.56208	22.4527	0.0176117	-3.1547	6.56423	0.0176117
112403	Dxo	#N/A	0.269407	0.426401	0.243613	20	7.30127	0.0608662	2.56096	22.4527	0.0176552	-3.1568	6.55852	0.0176552
12444	Ccnd2	#N/A	0.470587	0.426401	0.446923	20	6.78024	0.185923	2.5595	22.4527	0.0177124	-3.15956	6.55104	0.0177124
12268	C4B	#N/A	0.287566	0.426401	0.262968	20	7.60747	0.0695998	2.55632	22.4527	0.0178374	-3.16555	6.53478	0.0178374
13667	Eif2B4	#N/A	0.184898	0.426401	0.152838	20	8.7511	0.0288097	2.55473	22.4527	0.0179003	-3.16855	6.52664	0.0179003
67220	Plekho1	#N/A	0.252184	0.426401	0.226638	20	6.30434	0.0537558	2.55086	22.4527	0.0180542	-3.17584	6.50687	0.0180542
55947	Dclre1A	#N/A	-0.342687	0.426401	0.320691	20	6.96623	0.09961	-2.5464	22.4527	0.0182328	-3.18422	6.48417	0.0182328
14459	Gast	#N/A	0.891276	0.426401	0.864567	20	3.90268	0.673823	2.54636	22.4527	0.0182343	-3.1843	6.48397	0.0182343
246102	Rttn	#N/A	-0.205046	0.426401	0.176237	20	4.98803	0.0356685	-2.54619	22.4527	0.0182414	-3.18463	6.48308	0.0182414
14571	Gpd2	#N/A	0.270386	0.426401	0.246309	20	8.82618	0.0620429	2.54577	22.4527	0.0182582	-3.18541	6.48096	0.0182582
22343	Lin7C	#N/A	0.250971	0.426401	0.226987	20	6.89305	0.0538969	2.53526	22.4527	0.0186868	-3.20516	6.42754	0.0186868
98417	Cnih4	#N/A	0.204483	0.426401	0.176757	20	7.10128	0.035832	2.5334	22.4527	0.0187637	-3.20866	6.4181	0.0187637
22416	Wnt3A	#N/A	-0.515207	0.426401	0.496584	20	4.60541	0.227659	-2.53233	22.4527	0.0188078	-3.21066	6.4127	0.0188078
11370	Acadvl	#N/A	0.387016	0.426401	0.367844	20	6.23265	0.12853	2.53167	22.4527	0.0188352	-3.21189	6.40936	0.0188352
17986	Ndp	#N/A	-0.321539	0.426401	0.301239	20	7.30107	0.0888339	-2.53003	22.4527	0.0189034	-3.21497	6.40107	0.0189034
14425	Galnt3	#N/A	0.296379	0.426401	0.276263	20	6.12792	0.0759858	2.52152	22.4527	0.0192612	-3.23092	6.35806	0.0192612
20463	Cox7A2L	#N/A	-0.194321	0.426401	0.166492	20	10.8048	0.0326936	-2.5204	22.4527	0.0193087	-3.23301	6.35241	0.0193087
12296	Cacnb2	#N/A	0.281866	0.426401	0.261757	20	6.0385	0.0690337	2.5159	22.4527	0.0195008	-3.24143	6.32974	0.0195008
232341	Wnk1	#N/A	0.260044	0.426401	0.238952	20	9.91726	0.0588627	2.51367	22.4527	0.0195966	-3.2456	6.31854	0.0195966
15259	Hipk3	#N/A	0.400519	0.426401	0.384924	20	4.83582	0.139983	2.51054	22.4527	0.019732	-3.25145	6.3028	0.019732
78330	Ndufv3	#N/A	-0.224161	0.426401	0.200888	20	10.6982	0.0439496	-2.50763	22.4527	0.0198584	-3.25687	6.28822	0.0198584
14409	Gabrr2	#N/A	0.731536	0.426401	0.718778	20	3.4785	0.468205	2.50726	22.4527	0.0198748	-3.25757	6.28633	0.0198748
93692	Glrx	#N/A	-0.178803	0.426401	0.149776	20	8.71974	0.0279842	-2.50668	22.4527	0.0198998	-3.25865	6.28345	0.0198998
58523	Elp2	#N/A	-0.248963	0.426401	0.227891	20	8.50233	0.0542631	-2.50648	22.4527	0.0199088	-3.25903	6.28243	0.0199088
18214	Ddr2	#N/A	0.58766	0.426401	0.575533	20	6.27144	0.303056	2.50349	22.4527	0.0200398	-3.2646	6.26746	0.0200398
20910	Stxbp1	#N/A	0.193506	0.426401	0.167115	20	10.9148	0.0328787	2.50276	22.4527	0.020072	-3.26597	6.26379	0.020072
106522	Pkdcc	#N/A	0.247179	0.426401	0.226378	20	5.95625	0.0536506	2.50268	22.4527	0.0200754	-3.26611	6.26342	0.0200754
19662	Rbp4	#N/A	0.387613	0.426401	0.37331	20	6.95866	0.132138	2.50072	22.4527	0.020162	-3.26976	6.2536	0.020162
67951	Tubb6	#N/A	0.702353	0.426401	0.691769	20	6.68102	0.434271	2.49952	22.4527	0.0202152	-3.272	6.24759	0.0202152
16648	Kpna3	#N/A	0.811133	0.426401	0.801625	20	6.08592	0.580407	2.49693	22.4527	0.0203302	-3.27682	6.23468	0.0203302
22693	Zfp30	#N/A	-0.247681	0.426401	0.227589	20	5.50532	0.0541406	-2.49639	22.4527	0.0203542	-3.27782	6.23198	0.0203542
105148	Iars	#N/A	0.228178	0.426401	0.206427	20	9.34396	0.045959	2.49614	22.4527	0.0203654	-3.27829	6.23073	0.0203654
14800	Gria2	#N/A	1.07348	0.426401	1.06592	20	5.99952	1.02007	2.49265	22.4527	0.0205219	-3.28479	6.21331	0.0205219
16956	Lpl	#N/A	0.783099	0.426401	0.775866	20	5.14195	0.544211	2.48951	22.4527	0.0206636	-3.29063	6.19766	0.0206636
97784	C76472	#N/A	-0.496251	0.426401	0.486577	20	5.04242	0.218896	-2.48751	22.4527	0.0207545	-3.29435	6.18768	0.0207545
18392	Orc1	#N/A	0.311048	0.426401	0.295998	20	3.7436	0.0860458	2.48681	22.4527	0.0207859	-3.29564	6.18425	0.0207859
83702	Akr1C6	#N/A	0.467423	0.426401	0.45764	20	4.0509	0.194557	2.48523	22.4527	0.020858	-3.29858	6.17639	0.020858
12160	Bmp5	#N/A	0.326004	0.426401	0.311997	20	6.57206	0.0947102	2.48431	22.4527	0.0209001	-3.30029	6.17181	0.0209001
17357	Marcksl1	#N/A	0.285472	0.426401	0.269365	20	9.01767	0.0726331	2.48415	22.4527	0.0209076	-3.30059	6.17099	0.0209076
56327	Arl2	#N/A	-0.214323	0.426401	0.192415	20	8.76224	0.0409812	-2.4829	22.4527	0.020965	-3.30292	6.16477	0.020965
58240	Hs1Bp3	#N/A	-0.168597	0.426401	0.13969	20	5.9878	0.0253835	-2.48173	22.4527	0.0210184	-3.30508	6.159	0.0210184
50762	Fbxo6	#N/A	0.249096	0.426401	0.230794	20	6.50459	0.0554489	2.48086	22.4527	0.0210588	-3.3067	6.15465	0.0210588
67971	Tppp3	#N/A	0.713381	0.426401	0.70847	20	6.83704	0.455101	2.47998	22.4527	0.021099	-3.30832	6.15032	0.021099
67149	Nkain1	#N/A	0.415417	0.426401	0.405311	20	4.18796	0.154333	2.47991	22.4527	0.0211024	-3.30846	6.14996	0.0211024
55963	Slc1A4	#N/A	0.170734	0.426401	0.14242	20	6.7429	0.0260696	2.4799	22.4527	0.0211029	-3.30848	6.1499	0.0211029
13211	Dhx9	#N/A	0.316024	0.426401	0.302166	20	7.72358	0.0893319	2.4797	22.4527	0.0211123	-3.30886	6.14889	0.0211123
18415	Hspa4L	#N/A	0.23467	0.426401	0.215246	20	9.2532	0.0492717	2.47937	22.4527	0.0211275	-3.30947	6.14726	0.0211275
12724	Clcn2	#N/A	0.682856	0.426401	0.678332	20	6.6258	0.417871	2.47736	22.4527	0.0212203	-3.31319	6.13732	0.0212203
69662	2310061I04Rik	#N/A	0.149449	0.426401	0.116394	20	9.1561	0.0200696	2.47402	22.4527	0.0213757	-3.31937	6.12079	0.0213757
17540	Mrvi1	#N/A	-0.371025	0.426401	0.360763	20	5.82831	0.123934	-2.47166	22.4527	0.0214864	-3.32375	6.10911	0.0214864
14370	Fzd8	#N/A	0.261997	0.426401	0.245879	20	6.12465	0.0618543	2.47055	22.4527	0.0215387	-3.32581	6.1036	0.0215387
20301	Ccl27A	#N/A	-0.220624	0.426401	0.200748	20	6.35878	0.0438994	-2.46947	22.4527	0.0215893	-3.3278	6.0983	0.0215893
100504663	Atg14	#N/A	-0.211527	0.426401	0.191168	20	7.09437	0.040555	-2.46335	22.4527	0.0218798	-3.33913	6.06808	0.0218798
28084	Vps25	#N/A	-0.205625	0.426401	0.184666	20	8.89177	0.0383783	-2.46158	22.4527	0.0219642	-3.34239	6.0594	0.0219642
68889	Ubac2	#N/A	-0.234892	0.426401	0.21767	20	7.76924	0.0502065	-2.4585	22.4527	0.0221124	-3.34809	6.04422	0.0221124
69774	Ms4A6B	#N/A	0.902366	0.426401	0.907418	20	4.32233	0.741459	2.45765	22.4527	0.0221533	-3.34966	6.04005	0.0221533
20732	Spint1	#N/A	0.266721	0.426401	0.252481	20	7.36517	0.0647847	2.45755	22.4527	0.0221582	-3.34984	6.03956	0.0221582
81877	Tnxb	#N/A	0.725489	0.426401	0.727501	20	5.55305	0.479444	2.45721	22.4527	0.0221744	-3.35046	6.0379	0.0221744
17158	Man2A1	#N/A	0.238874	0.426401	0.222588	20	8.45976	0.052135	2.4535	22.4527	0.0223546	-3.35732	6.01966	0.0223546
11898	Ass1	#N/A	0.272203	0.426401	0.259043	20	5.57775	0.0677747	2.45211	22.4527	0.0224223	-3.35988	6.01286	0.0224223
20957	Sycp1	#N/A	-0.826138	0.426401	0.833214	20	2.37438	0.626407	-2.44797	22.4527	0.0226256	-3.36752	5.99254	0.0226256
69674	Mif4Gd	#N/A	0.183971	0.426401	0.161077	20	7.60697	0.0311136	2.446	22.4527	0.0227225	-3.37114	5.98293	0.0227225
100986	Akap9	#N/A	0.424897	0.426401	0.421394	20	7.06221	0.166177	2.44444	22.4527	0.0227997	-3.37401	5.9753	0.0227997
12577	Cdkn1C	#N/A	-0.265887	0.426401	0.253343	20	8.57172	0.0651731	-2.44256	22.4527	0.0228935	-3.37748	5.96608	0.0228935
12125	Bcl2L11	#N/A	0.200472	0.426401	0.180586	20	5.50922	0.0370509	2.44251	22.4527	0.0228957	-3.37757	5.96586	0.0228957
66170	Chchd5	#N/A	-0.218242	0.426401	0.200879	20	6.22956	0.0439461	-2.44152	22.4527	0.022945	-3.37939	5.96103	0.022945
13805	Eng	#N/A	0.193336	0.426401	0.172532	20	8.09467	0.0345176	2.44047	22.4527	0.0229978	-3.38133	5.95587	0.0229978
14166	Fgf11	#N/A	0.499964	0.426401	0.500712	20	4.37588	0.231326	2.43785	22.4527	0.0231287	-3.38613	5.94313	0.0231287
20393	Sgk1	#N/A	0.193258	0.426401	0.172739	20	12.189	0.034581	2.43725	22.4527	0.0231592	-3.38725	5.94017	0.0231592
67245	Peli1	#N/A	-0.22407	0.426401	0.207886	20	8.64869	0.0464977	-2.43697	22.4527	0.0231733	-3.38776	5.93881	0.0231733
18127	Nos3	#N/A	0.699159	0.426401	0.706725	20	5.31875	0.4529	2.43644	22.4527	0.0231998	-3.38873	5.93624	0.0231998
15502	Dnaja1	#N/A	0.201985	0.426401	0.18304	20	10.7374	0.0378458	2.43496	22.4527	0.0232746	-3.39145	5.92903	0.0232746
26569	Slc27A4	#N/A	0.215437	0.426401	0.198602	20	7.35619	0.0431359	2.43266	22.4527	0.0233909	-3.39567	5.91785	0.0233909
68576	Lamtor5	#N/A	-0.215132	0.426401	0.19839	20	9.99162	0.043061	-2.43133	22.4527	0.0234587	-3.39812	5.91136	0.0234587
94175	Hrg	#N/A	0.430828	0.426401	0.430184	20	3.04916	0.172845	2.43028	22.4527	0.0235121	-3.40004	5.90627	0.0235121
67103	Ptgr1	#N/A	-0.204967	0.426401	0.187032	20	7.55193	0.0391617	-2.42903	22.4527	0.0235759	-3.40233	5.9002	0.0235759
69082	Zc3H15	#N/A	0.155294	0.426401	0.127583	20	9.33873	0.0225014	2.4279	22.4527	0.0236339	-3.40441	5.8947	0.0236339
17252	Rdh11	#N/A	0.370179	0.426401	0.367057	20	6.76798	0.128015	2.4264	22.4527	0.0237108	-3.40715	5.88744	0.0237108
21346	Tagln2	#N/A	0.404935	0.426401	0.403758	20	5.65707	0.153214	2.42615	22.4527	0.0237238	-3.40762	5.88621	0.0237238
57811	Rgr	#N/A	0.661644	0.426401	0.671379	20	3.11982	0.409512	2.42478	22.4527	0.0237944	-3.41013	5.87956	0.0237944
11492	Adam19	#N/A	0.591126	0.426401	0.59887	20	5.68902	0.327469	2.42257	22.4527	0.0239088	-3.41419	5.86883	0.0239088
12522	Cd83	#N/A	0.318286	0.426401	0.312448	20	7.36183	0.0949611	2.42229	22.4527	0.0239232	-3.41469	5.86749	0.0239232
11806	Apoa1	#N/A	0.317088	0.426401	0.311573	20	3.96031	0.094475	2.41937	22.4527	0.0240749	-3.42004	5.85336	0.0240749
12443	Ccnd1	#N/A	0.577307	0.426401	0.585553	20	5.07391	0.313419	2.41839	22.4527	0.0241264	-3.42184	5.84859	0.0241264
12316	Aspm	#N/A	-0.572788	0.426401	0.580943	20	3.23342	0.308628	-2.418	22.4527	0.0241464	-3.42254	5.84675	0.0241464
101471	Phrf1	#N/A	0.321133	0.426401	0.316147	20	5.74523	0.0970325	2.41773	22.4527	0.0241608	-3.42305	5.84541	0.0241608
74754	Dhcr24	#N/A	0.274643	0.426401	0.266244	20	5.58031	0.0711442	2.4148	22.4527	0.0243147	-3.42841	5.83124	0.0243147
20737	Spn	#N/A	-0.518248	0.426401	0.525507	20	4.36649	0.253992	-2.41162	22.4527	0.0244824	-3.43422	5.81591	0.0244824
12450	Ccng1	#N/A	-0.245081	0.426401	0.23455	20	9.59816	0.0570059	-2.40731	22.4527	0.0247119	-3.44209	5.79513	0.0247119
22264	Prap1	#N/A	0.72719	0.426401	0.745556	20	3.66082	0.503133	2.40429	22.4527	0.0248733	-3.44759	5.78063	0.0248733
16510	Kcnh1	#N/A	0.372293	0.426401	0.372955	20	3.91656	0.131902	2.40403	22.4527	0.0248876	-3.44808	5.77935	0.0248876
14866	Gstm5	#N/A	-0.226838	0.426401	0.214538	20	10.3574	0.0490007	-2.40323	22.4527	0.0249304	-3.44953	5.77554	0.0249304
107271	Yars	#N/A	0.211195	0.426401	0.196838	20	7.59024	0.0425147	2.40213	22.4527	0.0249902	-3.45155	5.77021	0.0249902
29876	Clic4	#N/A	0.217479	0.426401	0.204264	20	9.23023	0.0451679	2.39985	22.4527	0.0251131	-3.45569	5.75929	0.0251131
64058	Perp	#N/A	-0.233677	0.426401	0.222742	20	9.74885	0.0521962	-2.39871	22.4527	0.0251751	-3.45777	5.75382	0.0251751
50527	Ero1L	#N/A	0.220963	0.426401	0.208576	20	8.6027	0.0467535	2.39659	22.4527	0.0252906	-3.46163	5.74365	0.0252906
98238	Lrrc59	#N/A	0.185551	0.426401	0.16747	20	9.28755	0.0329845	2.39601	22.4527	0.0253223	-3.46269	5.74087	0.0253223
12576	Cdkn1B	#N/A	0.59853	0.426401	0.61358	20	7.89697	0.343356	2.3955	22.4527	0.0253505	-3.46363	5.7384	0.0253505
12408	Cbr1	#N/A	-0.179061	0.426401	0.159902	20	8.75427	0.0307775	-2.39368	22.4527	0.0254501	-3.46694	5.72969	0.0254501
14148	Fdx1	#N/A	0.293613	0.426401	0.28976	20	6.22529	0.0827908	2.39313	22.4527	0.0254803	-3.46794	5.72706	0.0254803
19384	Ran	#N/A	0.127847	0.426401	0.0929753	20	11.7914	0.0157021	2.39274	22.4527	0.0255019	-3.46865	5.72518	0.0255019
16770	Lalba	#N/A	0.4657	0.426401	0.475135	20	3.61789	0.209094	2.38845	22.4527	0.0257385	-3.47644	5.7047	0.0257385
73847	Fam110A	#N/A	0.265983	0.426401	0.260031	20	4.73531	0.0682316	2.38805	22.4527	0.025761	-3.47718	5.70277	0.025761
18035	Nfkbia	#N/A	0.353608	0.426401	0.356137	20	11.4519	0.12098	2.38422	22.4527	0.0259742	-3.48413	5.68451	0.0259742
244668	Sipa1L2	#N/A	0.255527	0.426401	0.249099	20	9.81647	0.0632738	2.38235	22.4527	0.0260789	-3.48752	5.67561	0.0260789
18220	Nucb1	#N/A	0.173588	0.426401	0.154488	20	8.60765	0.0292615	2.37987	22.4527	0.0262185	-3.49202	5.6638	0.0262185
59126	Nek6	#N/A	0.214316	0.426401	0.202896	20	6.09289	0.0446717	2.37805	22.4527	0.0263218	-3.49534	5.6551	0.0263218
15116	Has1	#N/A	0.709103	0.426401	0.735627	20	4.98494	0.490034	2.37562	22.4527	0.0264594	-3.49973	5.64359	0.0264594
16790	Anpep	#N/A	0.386264	0.426401	0.393644	20	5.78126	0.14603	2.37052	22.4527	0.026751	-3.50896	5.61939	0.026751
76522	Lsm8	#N/A	-0.187871	0.426401	0.17278	20	7.14984	0.0345936	-2.36888	22.4527	0.0268457	-3.51194	5.6116	0.0268457
17194	Mbl1	#N/A	0.603135	0.426401	0.625934	20	3.83303	0.356995	2.36736	22.4527	0.0269334	-3.51468	5.6044	0.0269334
12520	Cd81	#N/A	-0.17377	0.426401	0.15607	20	12.0656	0.0296989	-2.36475	22.4527	0.0270851	-3.51941	5.59203	0.0270851
22038	Plscr1	#N/A	0.35543	0.426401	0.361428	20	6.7061	0.124362	2.36369	22.4527	0.0271465	-3.52132	5.58704	0.0271465
27385	Magel2	#N/A	0.716627	0.426401	0.747815	20	3.61436	0.506139	2.36232	22.4527	0.0272263	-3.52379	5.58057	0.0272263
66834	Acot13	#N/A	-0.260613	0.426401	0.257437	20	9.56333	0.0670361	-2.3606	22.4527	0.0273273	-3.52691	5.57242	0.0273273
15360	Hmgcs2	#N/A	-0.354763	0.426401	0.361236	20	7.77506	0.124238	-2.36044	22.4527	0.0273369	-3.5272	5.57165	0.0273369
14748	Gpr3	#N/A	0.77368	0.426401	0.809188	20	5.79488	0.591258	2.35969	22.4527	0.0273809	-3.52855	5.56811	0.0273809
70021	Nt5Dc2	#N/A	-0.261019	0.426401	0.258532	20	7.74927	0.0675394	-2.35545	22.4527	0.0276306	-3.53619	5.54816	0.0276306
13660	Ehd1	#N/A	0.996812	0.426401	1.04899	20	5.99769	0.988177	2.35167	22.4527	0.0278551	-3.543	5.53037	0.0278551
57915	Tbc1D1	#N/A	0.152096	0.426401	0.129963	20	4.9375	0.0230473	2.34958	22.4527	0.0279807	-3.54678	5.5205	0.0279807
114143	Atp6V0B	#N/A	0.190703	0.426401	0.178086	20	9.63486	0.036252	2.34895	22.4527	0.0280184	-3.54792	5.51755	0.0280184
22276	Uros	#N/A	-0.262985	0.426401	0.261592	20	8.54485	0.0689568	-2.34868	22.4527	0.0280344	-3.5484	5.51629	0.0280344
17872	Ppp1R15A	#N/A	0.430327	0.426401	0.445514	20	7.7906	0.184802	2.34761	22.4527	0.0280984	-3.55032	5.51129	0.0280984
80384	Tex21	#N/A	0.481236	0.426401	0.500755	20	2.32097	0.231365	2.34634	22.4527	0.0281752	-3.55261	5.5053	0.0281752
12971	Crym	#N/A	-0.413988	0.426401	0.428104	20	5.06106	0.171254	-2.34611	22.4527	0.0281887	-3.55301	5.50425	0.0281887
75234	Rnf19B	#N/A	0.323069	0.426401	0.329055	20	7.03797	0.104451	2.34434	22.4527	0.028296	-3.55621	5.49593	0.028296
225363	Etf1	#N/A	0.227945	0.426401	0.222305	20	6.20121	0.0520231	2.34376	22.4527	0.0283312	-3.55725	5.4932	0.0283312
257635	Sdsl	#N/A	0.563227	0.426401	0.589579	20	4.56415	0.317633	2.3437	22.4527	0.0283347	-3.55736	5.49293	0.0283347
18950	Pnp	#N/A	0.310745	0.426401	0.315567	20	8.204	0.0967059	2.34347	22.4527	0.0283486	-3.55777	5.49186	0.0283486
19280	Ptprs	#N/A	-0.178113	0.426401	0.163417	20	10.9467	0.0317898	-2.34279	22.4527	0.0283901	-3.559	5.48865	0.0283901
101437	Dhx32	#N/A	-0.755039	0.426401	0.795212	20	5.62805	0.571284	-2.34274	22.4527	0.0283928	-3.55908	5.48845	0.0283928
11606	Agt	#N/A	0.4421	0.426401	0.459655	20	7.65717	0.196204	2.34071	22.4527	0.0285164	-3.56273	5.47893	0.0285164
19243	Ptp4A1	#N/A	0.253402	0.426401	0.251769	20	8.33481	0.0644653	2.34061	22.4527	0.0285227	-3.56291	5.47845	0.0285227
13051	Cx3Cr1	#N/A	0.18288	0.426401	0.169689	20	5.06979	0.0336507	2.33803	22.4527	0.0286804	-3.56755	5.46638	0.0286804
19303	Pxn	#N/A	0.217804	0.426401	0.211713	20	8.19246	0.047928	2.33321	22.4527	0.0289774	-3.5762	5.44385	0.0289774
53761	Prrc2A	#N/A	0.299824	0.426401	0.305133	20	6.58663	0.0909369	2.33173	22.4527	0.029069	-3.57885	5.43696	0.029069
11504	Adamts1	#N/A	1.16246	0.426401	1.23622	20	6.02175	1.36929	2.32976	22.4527	0.0291917	-3.58239	5.42776	0.0291917
17245	Mdm1	#N/A	-0.287698	0.426401	0.291969	20	4.74394	0.0839356	-2.32887	22.4527	0.0292469	-3.58398	5.42363	0.0292469
66990	Tmem134	#N/A	-0.272277	0.426401	0.274634	20	6.0713	0.0751866	-2.32875	22.4527	0.0292545	-3.5842	5.42306	0.0292545
15446	Hpgd	#N/A	-0.44465	0.426401	0.464969	20	7.16955	0.20058	-2.32839	22.4527	0.0292768	-3.58484	5.4214	0.0292768
11852	Rhob	#N/A	0.269438	0.426401	0.271483	20	10.1866	0.0736536	2.32833	22.4527	0.0292808	-3.58495	5.4211	0.0292808
330177	Taok3	#N/A	0.28575	0.426401	0.289969	20	6.35673	0.0828987	2.32752	22.4527	0.029331	-3.58639	5.41737	0.029331
84095	Pi4K2A	#N/A	0.235409	0.426401	0.23312	20	7.65578	0.0564103	2.32448	22.4527	0.0295223	-3.59185	5.40319	0.0295223
20315	Cxcl12	#N/A	0.333663	0.426401	0.343977	20	7.9623	0.113397	2.32375	22.4527	0.0295682	-3.59315	5.39979	0.0295682
19271	Ptprj	#N/A	0.793772	0.426401	0.843897	20	3.13526	0.642367	2.32266	22.4527	0.0296369	-3.5951	5.39474	0.0296369
224742	Abcf1	#N/A	0.201975	0.426401	0.19428	20	8.43965	0.0416234	2.32172	22.4527	0.0296962	-3.59678	5.39038	0.0296962
18222	Numb	#N/A	0.262876	0.426401	0.26519	20	7.92132	0.0706452	2.31948	22.4527	0.0298384	-3.60079	5.37997	0.0298384
65972	Ifi30	#N/A	0.345526	0.426401	0.358193	20	8.83956	0.122289	2.31723	22.4527	0.0299818	-3.60481	5.36954	0.0299818
245877	Map7D1	#N/A	0.223071	0.426401	0.220021	20	9.05485	0.0511228	2.31376	22.4527	0.0302041	-3.61101	5.35347	0.0302041
67399	Pdlim7	#N/A	0.411837	0.426401	0.432028	20	6.96748	0.17426	2.3137	22.4527	0.0302077	-3.61111	5.35321	0.0302077
14083	Ptk2	#N/A	0.780617	0.426401	0.833602	20	6.86418	0.626983	2.31202	22.4527	0.0303159	-3.61411	5.34543	0.0303159
17687	Msh5	#N/A	-0.504498	0.426401	0.534401	20	3.98875	0.262389	-2.30976	22.4527	0.0304616	-3.61813	5.33501	0.0304616
225288	Fhod3	#N/A	0.172436	0.426401	0.159841	20	7.77281	0.0307603	2.30577	22.4527	0.0307217	-3.62525	5.31656	0.0307217
223435	Trio	#N/A	0.180878	0.426401	0.17037	20	8.54336	0.0338573	2.30538	22.4527	0.030747	-3.62594	5.31477	0.030747
15972	Ifna9	#N/A	0.523007	0.426401	0.556004	20	4.13791	0.283371	2.30415	22.4527	0.0308272	-3.62813	5.30912	0.0308272
14208	Ppm1G	#N/A	0.186087	0.426401	0.177187	20	8.33459	0.0359677	2.30113	22.4527	0.0310258	-3.63351	5.29519	0.0310258
18708	Pik3R1	#N/A	0.269615	0.426401	0.275562	20	8.7064	0.0756415	2.29903	22.4527	0.0311642	-3.63724	5.28555	0.0311642
12837	Col8A1	#N/A	0.314788	0.426401	0.326781	20	7.25531	0.103123	2.29891	22.4527	0.0311721	-3.63745	5.285	0.0311721
27762	Vwa7	#N/A	0.261426	0.426401	0.266441	20	7.51712	0.0712379	2.29707	22.4527	0.0312944	-3.64073	5.27652	0.0312944
99996	Aa416453	#N/A	0.566286	0.426401	0.606145	20	3.7531	0.335277	2.29359	22.4527	0.0315264	-3.64692	5.26053	0.0315264
68039	Nmb	#N/A	0.276627	0.426401	0.284428	20	5.34916	0.080064	2.29275	22.4527	0.0315822	-3.6484	5.25671	0.0315822
21648	Dynlt1B	#N/A	0.591564	0.426401	0.634194	20	8.84097	0.366267	2.29237	22.4527	0.031608	-3.64909	5.25494	0.031608
80892	Zfhx4	#N/A	0.329995	0.426401	0.345121	20	5.63328	0.114099	2.29112	22.4527	0.0316915	-3.65129	5.24924	0.0316915
12703	Socs1	#N/A	0.387021	0.426401	0.409681	20	4.71119	0.157506	2.28701	22.4527	0.0319687	-3.65859	5.23042	0.0319687
20310	Cxcl2	#N/A	0.664911	0.426401	0.716812	20	3.32222	0.465691	2.28505	22.4527	0.0321017	-3.66206	5.22146	0.0321017
68147	Gar1	#N/A	0.220946	0.426401	0.220898	20	8.7434	0.0514674	2.28402	22.4527	0.0321716	-3.66388	5.21676	0.0321716
17299	Mettl1	#N/A	0.21577	0.426401	0.214911	20	5.88734	0.0491431	2.28265	22.4527	0.0322649	-3.6663	5.21051	0.0322649
12740	Cldn4	#N/A	0.568802	0.426401	0.612777	20	5.60818	0.342478	2.27943	22.4527	0.0324858	-3.67201	5.1958	0.0324858
57443	Fbxo3	#N/A	0.178814	0.426401	0.170512	20	8.92863	0.0339001	2.27763	22.4527	0.0326096	-3.67519	5.18761	0.0326096
67683	Pbdc1	#N/A	0.423346	0.426401	0.452893	20	5.32033	0.190707	2.27349	22.4527	0.0328963	-3.68251	5.16876	0.0328963
66943	Pqlc1	#N/A	0.176201	0.426401	0.16784	20	8.23886	0.033095	2.27148	22.4527	0.0330361	-3.68606	5.15963	0.0330361
20773	Sptlc2	#N/A	0.152746	0.426401	0.137692	20	7.95878	0.0248901	2.27059	22.4527	0.0330981	-3.68763	5.1556	0.0330981
231413	Grsf1	#N/A	0.401674	0.426401	0.429562	20	7.3144	0.172368	2.26896	22.4527	0.0332124	-3.69051	5.14819	0.0332124
12164	Bmp8B	#N/A	0.542449	0.426401	0.586455	20	3.75786	0.314361	2.26896	22.4527	0.0332127	-3.69052	5.14817	0.0332127
107435	Hat1	#N/A	0.135248	0.426401	0.113867	20	9.01912	0.0195514	2.26842	22.4527	0.0332504	-3.69147	5.14573	0.0332504
110196	Fdps	#N/A	0.174903	0.426401	0.166693	20	8.6648	0.0327533	2.26647	22.4527	0.0333874	-3.6949	5.1369	0.0333874
103086	Aa409749	#N/A	0.322345	0.426401	0.341082	20	6.21471	0.11163	2.26262	22.4527	0.03366	-3.7017	5.11943	0.03366
78329	2310010J17Rik	#N/A	-0.201421	0.426401	0.199911	20	6.03481	0.0436006	-2.26225	22.4527	0.0336863	-3.70235	5.11776	0.0336863
58991	Ghrl	#N/A	-0.430656	0.426401	0.463957	20	4.55971	0.199743	-2.25983	22.4527	0.0338582	-3.7066	5.10683	0.0338582
12462	Cct3	#N/A	0.214212	0.426401	0.215759	20	9.46831	0.0494686	2.25871	22.4527	0.0339385	-3.70858	5.10176	0.0339385
13360	Dhcr7	#N/A	0.26006	0.426401	0.269944	20	7.69229	0.0729112	2.2587	22.4527	0.0339393	-3.7086	5.10171	0.0339393
12511	Cd6	#N/A	0.752402	0.426401	0.82286	20	4.01569	0.611133	2.25716	22.4527	0.034049	-3.7113	5.09479	0.034049
230514	Leprot	#N/A	-0.221022	0.426401	0.224249	20	8.88378	0.052796	-2.25588	22.4527	0.0341411	-3.71355	5.089	0.0341411
15898	Icam5	#N/A	0.499863	0.426401	0.542668	20	3.909	0.27032	2.25472	22.4527	0.0342246	-3.71559	5.08377	0.0342246
21813	Tgfbr2	#N/A	0.76401	0.426401	0.838382	20	2.92442	0.634103	2.2501	22.4527	0.0345594	-3.72372	5.06293	0.0345594
20981	Syt3	#N/A	0.30122	0.426401	0.319047	20	6.82276	0.0986733	2.24888	22.4527	0.0346481	-3.72586	5.05745	0.0346481
14294	Fpr3	#N/A	0.41062	0.426401	0.443951	20	3.96188	0.183564	2.24764	22.4527	0.0347381	-3.72802	5.0519	0.0347381
81004	Tbl1Xr1	#N/A	-0.203593	0.426401	0.204205	20	5.8324	0.0451464	-2.24715	22.4527	0.0347741	-3.72889	5.04969	0.0347741
59050	Nsa2	#N/A	-0.189677	0.426401	0.187187	20	8.73244	0.0392134	-2.24635	22.4527	0.0348326	-3.73029	5.04609	0.0348326
16775	Lama4	#N/A	0.185206	0.426401	0.181704	20	8.19887	0.0374117	2.24559	22.4527	0.034888	-3.73162	5.0427	0.034888
16998	Ltbp3	#N/A	0.276257	0.426401	0.290771	20	8.15117	0.0833137	2.24459	22.4527	0.0349618	-3.73338	5.03818	0.0349618
11816	Apoe	#N/A	-0.641803	0.426401	0.704614	20	8.11487	0.450248	-2.24315	22.4527	0.035068	-3.73591	5.0317	0.035068
212627	Prpsap2	#N/A	-0.327843	0.426401	0.350644	20	7.69413	0.117522	-2.24279	22.4527	0.0350941	-3.73653	5.03012	0.0350941
54397	Ppt2	#N/A	0.230612	0.426401	0.23761	20	7.35775	0.0582931	2.24003	22.4527	0.0352981	-3.74136	5.01774	0.0352981
12965	Crygb	#N/A	0.266927	0.426401	0.280744	20	2.42862	0.0782092	2.23843	22.4527	0.0354168	-3.74416	5.01059	0.0354168
15357	Hmgcr	#N/A	0.195329	0.426401	0.195463	20	7.56286	0.0420341	2.23433	22.4527	0.0357232	-3.75134	4.99222	0.0357232
18419	Otog	#N/A	0.425458	0.426401	0.464479	20	7.29441	0.200175	2.23014	22.4527	0.036038	-3.75865	4.97354	0.036038
83679	Pde4Dip	#N/A	0.241433	0.426401	0.252141	20	8.31355	0.0646323	2.22717	22.4527	0.036263	-3.76384	4.9603	0.036263
19701	Ren1	#N/A	0.490022	0.426401	0.538527	20	1.90125	0.266333	2.22682	22.4527	0.0362899	-3.76446	4.95872	0.0362899
109267	Ssc4D	#N/A	0.577088	0.426401	0.638186	20	5.51163	0.370792	2.22259	22.4527	0.036613	-3.77184	4.93989	0.036613
71971	Zswim1	#N/A	0.243836	0.426401	0.256008	20	7.81725	0.0663826	2.21948	22.4527	0.0368515	-3.77725	4.9261	0.0368515
52696	Zwint	#N/A	0.153547	0.426401	0.143672	20	12.0961	0.0263888	2.21673	22.4527	0.0370642	-3.78204	4.91389	0.0370642
54399	Bet1L	#N/A	-0.195009	0.426401	0.197145	20	7.14375	0.0426224	-2.21522	22.4527	0.0371816	-3.78467	4.90719	0.0371816
22682	Zfand5	#N/A	0.174043	0.426401	0.171025	20	11.0429	0.0340563	2.21177	22.4527	0.0374505	-3.79067	4.89191	0.0374505
19216	Ptger1	#N/A	0.221436	0.426401	0.230091	20	3.33386	0.0551605	2.21114	22.4527	0.0374995	-3.79175	4.88915	0.0374995
22378	Wbp2	#N/A	0.366825	0.426401	0.401378	20	7.33245	0.151508	2.21016	22.4527	0.0375765	-3.79346	4.8848	0.0375765
13131	Dab1	#N/A	0.319456	0.426401	0.346469	20	3.64891	0.11493	2.20992	22.4527	0.0375954	-3.79388	4.88374	0.0375954
27493	A230006K03Rik	#N/A	0.869138	0.426401	0.973869	20	2.54983	0.852817	2.2072	22.4527	0.037809	-3.79859	4.87174	0.037809
19120	Prm3	#N/A	0.337739	0.426401	0.368243	20	4.37736	0.128792	2.20708	22.4527	0.0378186	-3.7988	4.87121	0.0378186
213753	Zfp598	#N/A	0.233951	0.426401	0.246047	20	8.37932	0.0619278	2.20477	22.4527	0.0380016	-3.80282	4.861	0.0380016
11998	Avp	#N/A	-0.302251	0.426401	0.327484	20	4.13722	0.103532	-2.20298	22.4527	0.0381432	-3.80591	4.85314	0.0381432
11443	Chrnb1	#N/A	0.297944	0.426401	0.322446	20	6.51363	0.100615	2.20284	22.4527	0.0381544	-3.80615	4.85252	0.0381544
16184	Il2Ra	#N/A	-0.589205	0.426401	0.658428	20	3.66705	0.394171	-2.20092	22.4527	0.0383073	-3.80948	4.84407	0.0383073
11518	Add1	#N/A	0.211332	0.426401	0.219115	20	8.7449	0.0507685	2.19963	22.4527	0.0384106	-3.81172	4.83838	0.0384106
319504	Nrcam	#N/A	0.262422	0.426401	0.281642	20	7.21353	0.0786591	2.19436	22.4527	0.0388346	-3.82084	4.81522	0.0388346
67278	Pagr1A	#N/A	0.189204	0.426401	0.192201	20	8.17419	0.0409076	2.19386	22.4527	0.0388753	-3.82171	4.81301	0.0388753
59005	Trappc2L	#N/A	-0.158695	0.426401	0.15297	20	9.91676	0.0288456	-2.19131	22.4527	0.0390819	-3.82611	4.80184	0.0390819
217732	Cipc	#N/A	0.163553	0.426401	0.15973	20	7.70139	0.0307287	2.18811	22.4527	0.039343	-3.83164	4.78782	0.039343
12778	Ackr3	#N/A	0.169649	0.426401	0.167972	20	10.0621	0.0331344	2.18571	22.4527	0.0395397	-3.83578	4.77733	0.0395397
102693	Phldb1	#N/A	0.202531	0.426401	0.209879	20	6.99606	0.0472391	2.18536	22.4527	0.0395685	-3.83638	4.77579	0.0395685
20350	Sema3F	#N/A	0.186316	0.426401	0.189538	20	5.38324	0.0400022	2.18469	22.4527	0.0396238	-3.83754	4.77286	0.0396238
106326	Osbpl11	#N/A	-0.165568	0.426401	0.16285	20	8.93934	0.0316251	-2.18344	22.4527	0.0397264	-3.83969	4.76742	0.0397264
230596	Prpf38A	#N/A	-0.121845	0.426401	0.10124	20	8.60025	0.0171319	-2.18317	22.4527	0.0397489	-3.84016	4.76623	0.0397489
233552	Gdpd5	#N/A	0.721023	0.426401	0.815307	20	5.8475	0.600113	2.1828	22.4527	0.0397795	-3.8408	4.76461	0.0397795
15944	Irgm1	#N/A	0.315002	0.426401	0.34607	20	6.95546	0.114684	2.18144	22.4527	0.0398917	-3.84314	4.75869	0.0398917
15235	Mst1	#N/A	0.327523	0.426401	0.360975	20	3.27837	0.12407	2.18067	22.4527	0.0399561	-3.84447	4.7553	0.0399561
94242	Tinagl1	#N/A	0.277288	0.426401	0.30169	20	7.01308	0.0890761	2.17887	22.4527	0.040105	-3.84756	4.74749	0.040105
102414	Clk3	#N/A	0.151967	0.426401	0.145343	20	9.18121	0.0268188	2.17627	22.4527	0.0403226	-3.85205	4.73613	0.0403226
21744	Adad1	#N/A	0.620404	0.426401	0.702015	20	2.88614	0.44699	2.17624	22.4527	0.0403246	-3.85209	4.73603	0.0403246
666279	Dspp	#N/A	0.749321	0.426401	0.851678	20	3.27271	0.654119	2.17281	22.4527	0.0406129	-3.858	4.72108	0.0406129
66615	Atg4B	#N/A	0.197318	0.426401	0.20483	20	7.27417	0.045374	2.17243	22.4527	0.0406449	-3.85865	4.71943	0.0406449
22370	Vtn	#N/A	-0.38592	0.426401	0.431174	20	8.88563	0.173604	-2.17219	22.4527	0.0406644	-3.85905	4.71843	0.0406644
23972	Papss2	#N/A	0.245628	0.426401	0.264673	20	5.62523	0.0704011	2.17105	22.4527	0.040761	-3.86101	4.71346	0.040761
16171	Il17A	#N/A	0.790934	0.426401	0.90046	20	3.49754	0.730255	2.17062	22.4527	0.040797	-3.86175	4.71161	0.040797
20844	Stam	#N/A	0.140693	0.426401	0.130587	20	8.2613	0.023192	2.16662	22.4527	0.0411364	-3.86861	4.69425	0.0411364
225027	Srsf7	#N/A	0.271797	0.426401	0.297131	20	8.35977	0.0866441	2.1655	22.4527	0.0412325	-3.87055	4.68937	0.0412325
74022	Glyr1	#N/A	0.463839	0.426401	0.523919	20	7.92396	0.252508	2.16477	22.4527	0.0412948	-3.8718	4.68621	0.0412948
12039	Bckdha	#N/A	-0.164613	0.426401	0.163636	20	7.43361	0.0318538	-2.16304	22.4527	0.0414422	-3.87475	4.67876	0.0414422
66234	Msmo1	#N/A	0.230016	0.426401	0.246722	20	9.40968	0.0622243	2.16251	22.4527	0.0414876	-3.87566	4.67647	0.0414876
75751	Ipo4	#N/A	0.162632	0.426401	0.161149	20	8.42304	0.0311341	2.16157	22.4527	0.0415688	-3.87728	4.67238	0.0415688
19288	Ptx3	#N/A	0.417942	0.426401	0.471407	20	5.27843	0.20595	2.15982	22.4527	0.0417198	-3.88028	4.6648	0.0417198
13505	Dsc1	#N/A	0.770024	0.426401	0.880933	20	3.0842	0.699269	2.15955	22.4527	0.0417426	-3.88073	4.66366	0.0417426
11595	Acan	#N/A	-0.303357	0.426401	0.335955	20	9.17699	0.108538	-2.15946	22.4527	0.0417509	-3.8809	4.66325	0.0417509
56350	Arl3	#N/A	-0.224955	0.426401	0.240888	20	10.6538	0.0596899	-2.15937	22.4527	0.0417585	-3.88105	4.66287	0.0417585
14406	Gabrg2	#N/A	0.769807	0.426401	0.880857	20	3.56225	0.69915	2.15913	22.4527	0.0417794	-3.88146	4.66182	0.0417794
106957	Slc39A6	#N/A	0.208817	0.426401	0.220841	20	8.82904	0.051445	2.15912	22.4527	0.0417799	-3.88147	4.6618	0.0417799
12359	Cat	#N/A	-0.247103	0.426401	0.268185	20	9.62371	0.0720683	-2.15868	22.4527	0.0418182	-3.88223	4.65988	0.0418182
20344	Selp	#N/A	-0.380204	0.426401	0.427563	20	3.79891	0.170842	-2.15725	22.4527	0.0419415	-3.88467	4.65374	0.0419415
80913	Pum2	#N/A	-0.178242	0.426401	0.182587	20	8.92968	0.0376981	-2.15294	22.4527	0.042317	-3.89205	4.63513	0.042317
26914	H2Afy	#N/A	-0.252243	0.426401	0.275317	20	8.14305	0.075521	-2.15261	22.4527	0.0423451	-3.8926	4.63375	0.0423451
83701	Srrt	#N/A	0.206318	0.426401	0.218589	20	8.67307	0.0505635	2.15179	22.4527	0.0424176	-3.89401	4.63018	0.0424176
11490	Adam15	#N/A	0.277452	0.426401	0.30619	20	6.1168	0.091513	2.15094	22.4527	0.042492	-3.89546	4.62653	0.042492
76130	Las1L	#N/A	-0.176076	0.426401	0.180201	20	6.33713	0.036927	-2.14887	22.4527	0.042674	-3.899	4.61762	0.042674
54375	Azin1	#N/A	0.211792	0.426401	0.225846	20	9.09381	0.0534363	2.14868	22.4527	0.0426901	-3.89931	4.61684	0.0426901
20908	Stx3	#N/A	0.53326	0.426401	0.610305	20	6.03925	0.339786	2.14545	22.4527	0.0429757	-3.90483	4.60295	0.0429757
75612	Gns	#N/A	0.707379	0.426401	0.813909	20	7.35219	0.598084	2.14512	22.4527	0.0430044	-3.90538	4.60156	0.0430044
227731	Slc25A25	#N/A	0.196858	0.426401	0.207562	20	8.53325	0.0463777	2.14378	22.4527	0.0431236	-3.90767	4.5958	0.0431236
16452	Jak2	#N/A	-0.142773	0.426401	0.135671	20	6.62076	0.0243978	-2.14365	22.4527	0.0431356	-3.9079	4.59522	0.0431356
26931	Ppp2R5C	#N/A	0.176823	0.426401	0.181776	20	9.39624	0.037435	2.14329	22.4527	0.0431673	-3.90851	4.59369	0.0431673
109660	Ctrl	#N/A	0.357052	0.426401	0.403019	20	5.07157	0.152683	2.14298	22.4527	0.0431948	-3.90903	4.59237	0.0431948
26936	Mprip	#N/A	-0.399562	0.426401	0.45414	20	4.94966	0.191715	-2.14012	22.4527	0.0434505	-3.91391	4.5801	0.0434505
19246	Ptpn1	#N/A	0.347269	0.426401	0.391928	20	7.01385	0.14483	2.14003	22.4527	0.0434585	-3.91407	4.57971	0.0434585
11938	Atp2A2	#N/A	0.182307	0.426401	0.189426	20	10.9771	0.0399643	2.13869	22.4527	0.0435782	-3.91634	4.574	0.0435782
26415	Mapk13	#N/A	-0.428236	0.426401	0.488593	20	4.30279	0.220647	-2.13804	22.4527	0.0436366	-3.91745	4.57121	0.0436366
11717	Ampd3	#N/A	0.279553	0.426401	0.310993	20	9.14091	0.0941531	2.13663	22.4527	0.0437636	-3.91985	4.56518	0.0437636
14894	Cfap20	#N/A	-0.226196	0.426401	0.245474	20	8.69166	0.0616771	-2.13602	22.4527	0.0438186	-3.92088	4.56257	0.0438186
20340	Glg1	#N/A	0.175039	0.426401	0.180477	20	9.71918	0.0370158	2.13365	22.4527	0.0440323	-3.9249	4.55247	0.0440323
69053	1810013L24Rik	#N/A	-0.299622	0.426401	0.336092	20	6.34133	0.10862	-2.13206	22.4527	0.0441766	-3.92761	4.54569	0.0441766
19156	Psap	#N/A	0.175349	0.426401	0.181396	20	10.7572	0.037312	2.12892	22.4527	0.0444623	-3.93293	4.53232	0.0444623
18787	Serpine1	#N/A	0.452301	0.426401	0.519369	20	5.00765	0.24828	2.12882	22.4527	0.0444722	-3.93312	4.53186	0.0444722
22228	Ucp2	#N/A	0.432913	0.426401	0.49645	20	6.05319	0.227541	2.12839	22.4527	0.0445108	-3.93383	4.53006	0.0445108
66212	Sec61B	#N/A	-0.198095	0.426401	0.211132	20	9.74256	0.0477092	-2.12694	22.4527	0.0446441	-3.9363	4.52387	0.0446441
97655	C81600	#N/A	0.283369	0.426401	0.317198	20	3.56603	0.0976251	2.12693	22.4527	0.044645	-3.93632	4.52383	0.044645
76108	Rap2A	#N/A	-0.403408	0.426401	0.461947	20	3.65781	0.198086	-2.12569	22.4527	0.0447589	-3.93842	4.51855	0.0447589
56335	Mettl3	#N/A	0.215545	0.426401	0.233568	20	7.66586	0.0565964	2.12483	22.4527	0.0448373	-3.93987	4.51492	0.0448373
66109	Tspan13	#N/A	-0.237822	0.426401	0.26147	20	10.0102	0.0689003	-2.12482	22.4527	0.0448387	-3.93989	4.51486	0.0448387
66890	Lman2	#N/A	0.203724	0.426401	0.218584	20	7.0807	0.0505617	2.12477	22.4527	0.0448434	-3.93998	4.51464	0.0448434
67693	Hypk	#N/A	-0.20867	0.426401	0.224969	20	7.45842	0.0530844	-2.12402	22.4527	0.0449124	-3.94125	4.51146	0.0449124
21976	Top3B	#N/A	-0.206694	0.426401	0.222496	20	5.19218	0.0520985	-2.12372	22.4527	0.04494	-3.94175	4.51019	0.04494
16172	Il17Ra	#N/A	0.281093	0.426401	0.315209	20	5.31552	0.0965051	2.12205	22.4527	0.0450941	-3.94458	4.50311	0.0450941
17254	Slc3A2	#N/A	0.111415	0.426401	0.0896589	20	11.0325	0.0151626	2.12197	22.4527	0.0451015	-3.94472	4.50276	0.0451015
53885	Nphp1	#N/A	-0.254161	0.426401	0.28222	20	6.43648	0.0789494	-2.12137	22.4527	0.0451574	-3.94574	4.5002	0.0451574
12501	Cd3E	#N/A	-0.19864	0.426401	0.212706	20	5.10592	0.0483033	-2.11963	22.4527	0.0453188	-3.94868	4.49283	0.0453188
17313	Mgp	#N/A	0.203418	0.426401	0.218877	20	10.9535	0.0506758	2.11919	22.4527	0.0453592	-3.94942	4.49098	0.0453592
15170	Ptpn6	#N/A	-0.252229	0.426401	0.280188	20	5.98832	0.0779314	-2.11894	22.4527	0.0453825	-3.94984	4.48992	0.0453825
94213	Ddx50	#N/A	0.694505	0.426401	0.808965	20	7.45765	0.590937	2.11878	22.4527	0.0453976	-3.95011	4.48924	0.0453976
67023	Use1	#N/A	-0.24891	0.426401	0.27622	20	9.77273	0.0759649	-2.11795	22.4527	0.0454746	-3.95151	4.48573	0.0454746
66531	Cmc2	#N/A	-0.210546	0.426401	0.228623	20	8.00981	0.0545608	-2.11392	22.4527	0.0458524	-3.95834	4.46865	0.0458524
12140	Fabp7	#N/A	-0.278401	0.426401	0.313488	20	9.08211	0.0955411	-2.11231	22.4527	0.0460039	-3.96106	4.46184	0.0460039
29870	Gtse1	#N/A	-0.323332	0.426401	0.368394	20	4.80351	0.128891	-2.11212	22.4527	0.0460212	-3.96137	4.46106	0.0460212
12994	Csn3	#N/A	0.892586	0.426401	1.04649	20	4.36778	0.983501	2.11079	22.4527	0.0461473	-3.96362	4.45542	0.0461473
17434	Mocs2	#N/A	-0.20084	0.426401	0.216667	20	9.89811	0.0498183	-2.11026	22.4527	0.0461969	-3.96451	4.4532	0.0461969
17756	Map2	#N/A	0.651813	0.426401	0.761963	20	4.40169	0.525166	2.10939	22.4527	0.0462798	-3.96599	4.44951	0.0462798
20840	Stac	#N/A	0.999738	0.426401	1.17388	20	3.02571	1.23546	2.10937	22.4527	0.0462809	-3.96601	4.44946	0.0462809
18585	Pde9A	#N/A	-0.380276	0.426401	0.437856	20	5.0482	0.178777	-2.10923	22.4527	0.0462943	-3.96624	4.44886	0.0462943
13142	Dao	#N/A	0.314348	0.426401	0.358396	20	4.70233	0.122418	2.10702	22.4527	0.0465039	-3.96997	4.43955	0.0465039
19671	Rce1	#N/A	0.158119	0.426401	0.160673	20	7.82503	0.0309976	2.10621	22.4527	0.0465814	-3.97134	4.43612	0.0465814
77579	Myh10	#N/A	0.4676	0.426401	0.544013	20	3.62942	0.271623	2.10413	22.4527	0.0467796	-3.97484	4.42738	0.0467796
20338	Sel1L	#N/A	0.208341	0.426401	0.227079	20	8.20164	0.0539341	2.1039	22.4527	0.0468024	-3.97524	4.42637	0.0468024
19204	Ptafr	#N/A	0.514383	0.426401	0.600157	20	2.55752	0.328843	2.10365	22.4527	0.0468259	-3.97565	4.42534	0.0468259
78372	Snrnp25	#N/A	-0.154674	0.426401	0.156206	20	7.97792	0.0297369	-2.10353	22.4527	0.0468371	-3.97585	4.42485	0.0468371
55948	Sfn	#N/A	0.430447	0.426401	0.499603	20	5.20911	0.230339	2.10338	22.4527	0.0468518	-3.97611	4.4242	0.0468518
15529	Sdc2	#N/A	0.727929	0.426401	0.856477	20	7.48457	0.66142	2.09909	22.4527	0.0472639	-3.98332	4.40619	0.0472639
74241	Chpf	#N/A	0.23838	0.426401	0.266253	20	7.48445	0.0711486	2.09588	22.4527	0.0475743	-3.98871	4.39273	0.0475743
22339	Vegfa	#N/A	0.367538	0.426401	0.426369	20	6.94862	0.169933	2.09096	22.4527	0.048055	-3.99698	4.3721	0.048055
105083	Pelo	#N/A	0.226545	0.426401	0.252099	20	6.12914	0.0646134	2.09014	22.4527	0.0481354	-3.99836	4.36867	0.0481354
13418	Dnajc1	#N/A	-0.289455	0.426401	0.330844	20	5.99717	0.105503	-2.08992	22.4527	0.0481565	-3.99872	4.36777	0.0481565
67547	Slc39A8	#N/A	-0.217567	0.426401	0.240716	20	7.4988	0.0596164	-2.08973	22.4527	0.0481749	-3.99903	4.36699	0.0481749
11772	Ap2A2	#N/A	-0.231025	0.426401	0.257972	20	7.23801	0.0672816	-2.08878	22.4527	0.0482689	-4.00064	4.36299	0.0482689
66904	Pccb	#N/A	-0.232029	0.426401	0.259585	20	8.02841	0.068025	-2.08636	22.4527	0.0485072	-4.00469	4.35289	0.0485072
19358	Rad23A	#N/A	0.261939	0.426401	0.297377	20	7.44351	0.0867748	2.08538	22.4527	0.0486039	-4.00633	4.34881	0.0486039
100502987	Gm17066	#N/A	-0.259008	0.426401	0.293769	20	6.20658	0.0848748	-2.08499	22.4527	0.0486422	-4.00697	4.3472	0.0486422
12865	Cox7A1	#N/A	-0.444836	0.426401	0.522103	20	6.84704	0.250816	-2.08307	22.4527	0.0488332	-4.0102	4.33918	0.0488332
54126	Arhgef7	#N/A	0.139914	0.426401	0.137505	20	8.15998	0.024844	2.08176	22.4527	0.0489636	-4.01239	4.33371	0.0489636
14828	Hspa5	#N/A	0.144956	0.426401	0.144814	20	11.4695	0.0266821	2.08117	22.4527	0.0490225	-4.01338	4.33125	0.0490225
66409	Rsl1D1	#N/A	0.137295	0.426401	0.133828	20	8.64001	0.0239553	2.08035	22.4527	0.0491041	-4.01474	4.32785	0.0491041
11461	Actb	#N/A	-0.27448	0.426401	0.313911	20	12.0033	0.0957773	-2.07998	22.4527	0.0491405	-4.01535	4.32634	0.0491405
12622	Cer1	#N/A	-0.52499	0.426401	0.620463	20	3.28496	0.350922	-2.07839	22.4527	0.0493	-4.01802	4.31971	0.0493
59125	Nek7	#N/A	-0.175176	0.426401	0.186765	20	10.407	0.0390727	-2.07835	22.4527	0.0493038	-4.01808	4.31955	0.0493038
12282	Hyou1	#N/A	0.405429	0.426401	0.475416	20	5.01135	0.209332	2.07816	22.4527	0.0493233	-4.0184	4.31874	0.0493233
56177	Olfm1	#N/A	0.217055	0.426401	0.241614	20	8.27898	0.0600024	2.0781	22.4527	0.0493289	-4.0185	4.31851	0.0493289
228410	Cstf3	#N/A	-0.209949	0.426401	0.232641	20	7.74175	0.0562117	-2.07673	22.4527	0.0494664	-4.02078	4.31282	0.0494664
18536	Pcm1	#N/A	0.373626	0.426401	0.436988	20	7.45576	0.1781	2.07629	22.4527	0.0495114	-4.02153	4.31096	0.0495114
100519	Aa516738	#N/A	-0.504506	0.426401	0.596832	20	3.52083	0.325298	-2.07447	22.4527	0.0496944	-4.02456	4.30343	0.0496944
22330	Vcl	#N/A	0.20841	0.426401	0.231285	20	10.5274	0.055651	2.07188	22.4527	0.0499568	-4.02889	4.29267	0.0499568

## Sheet: Table S1C
ID	Description	core_enrichment	WGCNA Validated	setSize	enrichmentScore	NES	pvalue	p.adjust	qvalues
mmu04010	MAPK signaling pathway	14281/15370/13836/16476/17873/21813/26419/15511/13197/19252/193740/17164/23882/67603/21803/12286/18015/13649/12475/19698/21937/14013/18595/17762/13198/14257/19418/22339/18034/14174/17869/19419/21926/13640/26405/12064/17260/16150/53608/14103/330177/26395/16337/12296/16478/16180/14165/14182/15482/18033/17874/16176/13714/11911/16001/12293/26420/17532/18218/19043/14170/30957/22059/26410/14254/18591/1…	Y	231	0.49744	1.74167	0.0010142	0.0114951	0.0079332
mmu04060	Cytokine-cytokine receptor interaction	23886/20296/20306/14825/16193/18414/20293/15945/16171/21813/16192/20304/20310/12774/57266/16847/21803/12164/15972/14599/19109/12981/12156/21936/21937/17329/15978/11482/12984/16963/16164/21926/11477/20315/12167/22035/12160/12804/20311/14103/16172/16180/12773/54450/16176/20290/12768/16156/12769/18383	Y	193	0.50737	1.75753	0.00102354	0.0114951	0.0079332
mmu05168	Herpes simplex infection	14281/20296/16193/12702/110809/20293/16476/26419/20304/12566/13067/19247/15972/21937/15978/15139/18035/21926/14991/18627/12261/16150/14103/18626/15957/22029/225027/20020/18033/17874/16176/26420/22059/15980/12367/16391/54123	Y	141	0.535861	1.84055	0.00103842	0.0114951	0.0079332
mmu04380	Osteoclast differentiation	14281/16477/14283/12702/16476/21813/14282/26419/21803/19698/21937/15978/14284/12703/18034/17969/18035/21926/20375/16150/16416/12229/26395/16478/18708/18033/16176/18019/18383/26420/19016	Y	101	0.604935	2.01254	0.00107527	0.0114951	0.0079332
mmu04621	NOD-like receptor signaling pathway	20296/14825/16193/20293/16476/26419/20304/20310/21929/15972/16438/12362/15519/12048/14469/18035/21926/11796/12364/16150/18033/17874/16176/26420/55932/15516/16391/54123/18753/59027/11798/54131/18439/67414	Y	108	0.531029	1.77176	0.00107527	0.0114951	0.0079332
mmu04068	FoxO signaling pathway	16193/17873/21813/26419/19373/16598/11920/13197/384783/12576/12566/23882/12443/18534/21803/19211/13649/17127/20620/12444/216439/18607/22035/16150/14103/26395/16337/20848/18708/16367/27373/16001/26420/12575	Y	110	0.542876	1.81184	0.00107759	0.0114951	0.0079332
mmu04668	TNF signaling pathway	14281/20296/16477/19225/14825/16193/12051/12702/12608/15894/20293/15945/16476/26419/20304/20310/21929/16362/12981/21937/18035/21926/11796/16150/17392/17387/22029/26395/18708/18033/16176/11911	Y	88	0.681462	2.22924	0.0010929	0.0114951	0.0079332
mmu04917	Prolactin signaling pathway	14281/12702/26419/13982/12443/16362/19109/12444/12640/12703/20851/12991/26395/20848/13074/18708/18033/20526/26420/56468/12700	Y	62	0.570528	1.80054	0.00113895	0.0114951	0.0079332
mmu05323	Rheumatoid arthritis	14281/20296/16193/12487/15894/20293/16476/16171/20304/21803/12519/12981/15978/11975/22339/54411/12477/21926/20315/20311/17392/16414	Y	66	0.648339	2.05726	0.00114547	0.0114951	0.0079332
mmu05132	Salmonella infection	14281/14825/16193/16476/26419/20310/12362/12475/12981/15978/19878/18033/17874/16176/26420/21872/16594/22376/74192/15980/56212	Y	58	0.612602	1.9219	0.00114679	0.0114951	0.0079332
mmu05134	Legionellosis	14825/16193/15511/20310/193740/13067/12362/12475/18034/18035/21926/16414/15482/18033/17874/16176/13628	Y	46	0.630531	1.88222	0.00118064	0.0114951	0.0079332
mmu05144	Malaria	20296/16193/15894/20293/15529/21803/15978/21926/16414/17874/16176	Y	39	0.597764	1.74789	0.00239234	0.0185253	0.012785
mmu05163	Human cytomegalovirus infection	20296/19225/16193/20293/14083/20304/12774/12443/13067/12317/15972/16438/13649/21937/12927/14674/16410/18595/22339/17869/18035/21926/20315/14991/19878/16801/16150/16416/14103/14683/14706/26395/20848/14695/18708/18033/14681/16176/11911/18019/12768/12575/22059/16194/20683/12367/14678/19216/12771/19303		186	0.470665	1.62928	0.00102145	0.0114951	0.0079332
mmu04062	Chemokine signaling pathway	20296/20306/14825/20293/15945/14083/22325/20304/20310/12774/57266/17329/12927/16963/17969/20851/18035/20315/19878/16150/20311/14706/26395/20848/14695/18708/18033/12773/20290/12768/12769/22376/14678/12771/19303/16453/12145/606496/19229/18753/20292/16428		139	0.508463	1.74913	0.0010352	0.0114951	0.0079332
mmu05167	Kaposi sarcoma-associated herpesvirus infection	14281/19225/14825/16193/15894/16476/26419/22695/20310/12774/17164/12443/13067/15972/16438/12981/21937/22339/17869/18035/14991/16150/14706/26395/20848/14695/18708/18033/12773/18019/12768/26420/12575/22059/18591/12367/12771/16391/54123/54720		150	0.519494	1.78597	0.00103734	0.0114951	0.0079332
mmu05202	Transcriptional misregulation in cancer	16193/12608/80859/17873/14083/21813/12044/11920/13197/21417/12394/12576/23882/14247/67603/53623/15364/17132/17283/12475/12981/12444/13198/12048/19401/18791/17869/11796/18627/20375/17260/17392/18792/22029/15395/18033/20732/15396/13714/19696/16001/12606/235320/17125/68938/19016/12575/22059/14254/20683		141	0.544869	1.87149	0.00103842	0.0114951	0.0079332
mmu04210	Apoptosis	14281/16476/17873/12044/26419/11920/13197/23882/13067/16438/21937/12984/13198/12048/16905/18035/21926/18607/11796/22035/12364/16150/14103/20739/22029/66593/26395/18646/18708/18033/11911/26420/22059/12367/22145		115	0.531287	1.78918	0.00106952	0.0114951	0.0079332
mmu05161	Hepatitis B	14281/16193/12448/16476/26419/12576/12566/12443/21803/13067/19211/15972/110957/54411/17869/20851/18035/21926/13654/12364/16150/14103/26395/20848/18708/18033/13205/17874/11911/18019/18538/26420/12575/22059/12367/54123		114	0.523845	1.76293	0.00106952	0.0114951	0.0079332
mmu04933	AGE-RAGE signaling pathway in diabetic complications	20296/16193/15894/20293/16476/21813/26419/18127/12576/12443/21803/18712/17127/13653/18787/22339/20851/21926/12826/13367/20848/12827/18708/18033/16176		85	0.580989	1.90079	0.00108932	0.0114951	0.0079332
mmu05142	Chagas disease (American trypanosomiasis)	14281/20296/16193/20293/16476/21813/26419/20304/21803/12317/17127/21937/18787/15978/21899/18035/21926/16150/14103/14683/18708/18033/14681/17874/16176		85	0.581282	1.90175	0.00108932	0.0114951	0.0079332
mmu05210	Colorectal cancer	14281/16476/17873/21813/26419/13197/23882/12443/21803/13067/13649/17127/17869/13176/26395/18708/19730/26420/12575/22059/12367		79	0.534291	1.7422	0.0010977	0.0114951	0.0079332
mmu05215	Prostate cancer	12448/21417/12576/12566/12443/19211/13649/18095/15519/18595/18791/18035/18607/16150/17392/18792/26395/14182/18708/18033/20732/11911/16001/12575/22059/15516/23920/18591		79	0.54249	1.76894	0.0010977	0.0114951	0.0079332
mmu05222	Small cell lung cancer	19225/12448/17873/14083/13197/12576/12566/23882/12443/13067/19211/16410/12048/17869/18035/11796/16150/12826/22029/12827/18708/18033		80	0.540184	1.75996	0.0010989	0.0114951	0.0079332
mmu04931	Insulin resistance	16193/12702/26419/18127/384783/18534/19247/19211/21937/18035/19246/21926/22260/18607/19017/16150/16337/20848/18708/18033/16367/20526/26420/26569/18753/14584/26457/72508/58988		76	0.550379	1.77606	0.00111483	0.0114951	0.0079332
mmu04620	Toll-like receptor signaling pathway	14281/16193/15945/16476/26419/20304/15972/12519/12475/17329/21899/18035/21926/16150/26395/18708/18033/17874/16176		75	0.538039	1.73931	0.00111607	0.0114951	0.0079332
mmu04625	C-type lectin receptor signaling pathway	19225/16193/12051/16476/26419/17164/17474/19247/16362/16438/12362/19698/14127/16706/18034/18035/21926/13654/16150/18708/18033/16176/18019/26420/17532		75	0.562515	1.81844	0.00111607	0.0114951	0.0079332
mmu04657	IL-17 signaling pathway	14281/20296/20306/19225/14825/14283/16193/12608/110809/20293/15945/16476/16171/14282/26419/20310/21929/12981/15978/15519/50772/18035/21926/16150/20311/17392/16478/16172/18033/16176		74	0.673987	2.17288	0.00112108	0.0114951	0.0079332
mmu04064	NF-kappa B signaling pathway	19225/15894/17873/12044/11920/20310/21929/12475/19698/21937/12048/18034/18035/21926/11796/20315/16150/18792/22029/12229/18033/17874/16176		71	0.657973	2.11574	0.0011236	0.0114951	0.0079332
mmu04115	p53 signaling pathway	12448/17873/11920/13197/12566/23882/12443/13067/19211/12444/18787/55948/12048		56	0.565079	1.75943	0.00114811	0.0114951	0.0079332
mmu05133	Pertussis	14281/16193/16476/26419/16402/16362/12362/12475/22789/15139/21926/20311/12268/16414/18033/17874/16176/26420/12269/12631/12367/14678		57	0.586654	1.83371	0.00114811	0.0114951	0.0079332
mmu04920	Adipocytokine signaling pathway	12702/26419/384783/16847/18534/19247/21937/18037/18035/21926/19017/16150/20848/18033/16367/26420		55	0.568398	1.76044	0.00115207	0.0114951	0.0079332
mmu05031	Amphetamine addiction	14281/14800/16476/14282/17161/108058/53623/13195/14812		45	0.645519	1.91692	0.00119474	0.0114951	0.0079332
mmu05030	Cocaine addiction	14800/16476/14282/17161/13195/14812/67839/12064/14814/14683/13489/18033/11911/14678/12569/14810		33	0.643931	1.83301	0.00121803	0.0114951	0.0079332
mmu05200	Pathways in cancer	14281/19225/16193/12448/16476/17873/14083/21813/16192/26419/13197/13982/12394/11863/14362/12576/12566/23882/12443/108058/21803/13067/19211/15972/16974/13649/18712/17127/12444/12156/12402/14013/18095/15978/14674/16410/15519/18595/12984/14369/18128/12048/14257/19401/16164/22339/18034/14174/16973/17869/20851/18035/19419/108989/11796/20315/14873/20375/19878/56289/212398/16801/16150/13144/12826/13176/…		430	0.3972	1.42299	0.002002	0.0176794	0.0122012
mmu04151	PI3K-Akt signaling pathway	15370/16193/18414/13836/12448/14083/81877/18127/22628/12824/12576/16402/12566/12443/18534/19211/15972/14599/13649/19109/56716/12444/16410/15519/18595/12048/14257/22339/14174/17869/16404/18607/13640/13684/12064/16150/12826/16416/14103/14706/26395/16337/14695/14165/14182/12827/18708/18033/16367/11911/16001/14170/12575/22059/15516/16194/16401/14254/18591/18205/21826		264	0.424353	1.49827	0.00201816	0.0176794	0.0122012
mmu05164	Influenza A	20296/16193/12702/15894/20293/15945/16476/26419/15511/20304/193740/58185/13067/15972/12362/21937/15978/56417/22072/18035/21926/22035/16150/14103/26395/15482/18708/18033/100037258/17874/16176		125	0.507122	1.72064	0.00210084	0.0176794	0.0122012
mmu05418	Fluid shear stress and atherosclerosis	14281/20296/15894/20293/16476/14083/15529/26419/18127/16598/19252/12391/21937/15978/16410/15519/18791/22339/17969/21926/11477/14873/12167/17260/16150/16416/11898/18708/18033/16176		119	0.511183	1.73328	0.00210748	0.0176794	0.0122012
mmu04066	HIF-1 signaling pathway	16193/18127/11863/12576/108058/21857/13649/170768/18787/15978/22339/22042/13684/26395/16337/20848/18708/18033/16001/16828/18598/12575/16194/15980/14254		87	0.525345	1.71915	0.00217865	0.0177825	0.0122723
mmu05220	Chronic myeloid leukemia	17873/21813/13197/12394/12576/23882/12443/21803/19247/17127/12402/14013/12048/17869/20851/18035/16150/26395/18708/18033/12575/22059		67	0.544644	1.73764	0.00227015	0.0180417	0.0124512
mmu05206	MicroRNAs in cancer	19225/12448/13078/81877/11920/384783/21417/12576/16402/12443/12532/15364/19211/13649/18712/12444/18595/18128/18669/12703/22339/17869/11987/22352/22350/56289/16150/16416/18792/26395/20848/18033/16367/71819/17250/12575/22059/18591/12367		122	0.490235	1.66264	0.00316122	0.0238672	0.0164716
mmu05166	Human T-cell leukemia virus 1 infection	14281/14283/16193/15894/12448/16476/21813/26419/22695/11920/12566/12443/21803/19211/12317/12981/17127/13653/12444/19698/21937/12048/18034/17869/20851/18035/21926/13654/14991/20375/16150/26395/16414/18708/18033/13714/11911/18019/26420/52563/12575/22059		185	0.4533	1.56744	0.0040858	0.0300954	0.0207699
mmu05224	Breast cancer	14281/16476/17873/13197/13982/14362/23882/12443/19211/16974/13649/14369/18128/14257/18034/14174/16973/17869/212398/22422/14366/26395/14165/14182/18708/14370/16001/15208/14170/12575/22059/13542/20683/22418/57265/22410/72508/58988/17979/13555/22409/12018/12006/13543/20416/14172/14365/18706/21416/15205		119	0.476055	1.61417	0.00421496	0.0303076	0.0209164
mmu03460	Fanconi anemia pathway	68240/74386/60534/50505/21976/67561/14088/67196/12190/12144/12189		24	-0.582796	-1.94514	0.00448431	0.0314944	0.0217354
mmu04623	Cytosolic DNA-sensing pathway	16193/15945/20304/15972/12362/56417/26388/18035/16150/18033/16176/67065/20018/54123		36	0.583575	1.67918	0.00490196	0.0336453	0.0232198
mmu04630	JAK-STAT signaling pathway	16193/12702/18414/16192/16847/12443/19247/15972/14599/13649/18712/19109/12981/12444/15978/18595/12984/12048/12703/16164/17869/20851/12804/20848/18708/17344/19255/16156/56468/12575/16194/15980/18591/12700/16391/16453		119	0.461219	1.56387	0.0052687	0.0341197	0.0235472
mmu05226	Gastric cancer	12448/17873/21813/13197/14362/12576/12566/23882/12443/21803/16974/13649/17127/14369/18669/14174/16973/17869/212398/22422/14366/26395/14165/18708/14370/14170/12575/22059/13542/22418/17295/57265/22410/72508/58988/21808/13555/22409/12018/12006/13543/20416/14172/14365/18706/21416/12550/20890		122	0.456762	1.54912	0.0052687	0.0341197	0.0235472
mmu00100	Steroid biosynthesis	15490/16889/20775/13121/14137/74754/13360/66234/235293/13081		18	0.658456	1.66197	0.00536193	0.0341197	0.0235472
mmu04728	Dopaminergic synapse	14281/14800/26419/16574/17161/108058/53623/12286/16438/13195/14812/16572/14683/14706/14695/13489/14681/11911/26420/14678/606496/12322/75600/20265/26931/18795/12287/12915/12288/71978/21770/13490/21823/72930/14799/18752/14704		90	0.499421	1.64041	0.00542299	0.0341197	0.0235472
mmu05221	Acute myeloid leukemia	12044/12394/12443/67603/12475/18712/12981/19401/17869/20851/18627/20375/16150/26395/20848/18708/18033/12606/235320		62	0.512161	1.61634	0.00569476	0.0350983	0.0242226
mmu05169	Epstein-Barr virus infection	16193/15894/12902/12448/15945/16476/17873/26419/13197/21929/12576/12566/23882/12443/13067/66354/12317/15972/12444/19698/18037/18034/17869/18035/22352/21926/14991/16150/12229/20848/18708/18033/17874/12495/26420/12575/22059/12367/16391/54123/16453		169	0.428903	1.48098	0.00616016	0.0367343	0.0253517
mmu05020	Prion diseases	16193/20304/193740/13653/18128/15139/12364/26395/16176		30	0.602812	1.67836	0.00620347	0.0367343	0.0253517
mmu05205	Proteoglycans in cancer	15200/14083/15529/22325/13982/14362/16402/12443/108058/12391/21803/19247/16438/13649/12402/16410/14369/22339/17869/21926/22350/18607/19878/16801/22422/14366/16416/18792/14103/26395/20848/14182/13345/18708/14370/16001/17532/12575/22059/12367/19303/12322/11733/22418/17295/57265/22410/21859/72508/58988/29875/21808		166	0.422213	1.45664	0.00718686	0.0414632	0.0286152
mmu04218	Cellular senescence	16193/12448/17873/21813/11920/13197/17164/12566/23882/12443/21803/19211/16438/17127/12444/18787/15258/15259/17869/12193/14991/26395/18708/18033/18019/17532/12575/22059		127	0.449809	1.53051	0.00732984	0.0414632	0.0286152
mmu04915	Estrogen signaling pathway	14281/15200/16476/18127/15511/13982/193740/16668/16438/13649/15519/19401/17978/16670/53617/70810/14683/26395/16665/15482/18708/14681/11911/15516/20683/14678/18753/75600		101	0.465881	1.54992	0.00752688	0.0414632	0.0286152
mmu05162	Measles	16193/12487/12448/15511/21929/193740/12576/12566/12443/15972/12444/15978/56417/20851/18035/22035/14103/20400/20848/15482/18708/18033/17874/16176/22059/15980/16391/54123/16453		96	0.474093	1.56833	0.00755124	0.0414632	0.0286152
mmu01522	Endocrine resistance	14281/15200/16476/14083/26419/13982/12576/12443/13649/18128/14683/26395/18708/16001/26420/12575/22059/20683		78	0.476441	1.54657	0.00773481	0.0417127	0.0287874
mmu04928	Parathyroid hormone synthesis, secretion and action	14281/15200/22337/16658/18227/16974/16438/13649/13653/14674/16973/18578/20531/17260/16801/17387/14683/26395/16478/20505/14182/11911/12575/20683/14678		83	0.485038	1.58677	0.0087241	0.0462224	0.0318998
mmu05212	Pancreatic cancer	17873/21813/26419/13197/23882/12443/21803/13649/17127/12048/22339/16150/26395/20848/18708/18033/19730/26420/12575/22059		67	0.492388	1.57092	0.00908059	0.0472817	0.0326308
mmu04659	Th17 cell differentiation	14281/16193/16476/16171/21813/26419/12394/21803/17127/15978/15519/18037/19401/20851/18035/16150/20848/16180/18033/19883/16176/18019/26420/15516/16194/15980		92	0.474878	1.56786	0.00966702	0.0494821	0.0341493

## Sheet: Table S1D
Category	Term	Overlap	Count	Percent	PValue	Genes	List Total	Pop Hits	Pop Total	Fold Enrichment	Bonferroni	Benjamini	FDR
KEGG_PATHWAY	TNF signaling pathway	1	10	24.3902	1.13e-09	CCL12, FOS, IL6, CCL2, PTGS2, NFKBIA, NFKB1, BIRC3, JUNB, PIK3R1	37	109	7691	19.0702	1.55e-07	1.55e-07	1.33e-06
KEGG_PATHWAY	Rheumatoid arthritis	1	7	17.0732	1.84e-06	CCL12, FOS, IL6, FLT1, CCL2, VEGFA, CXCL12	37	82	7691	17.7446	0.000252	3.61e-05	0.00216511
KEGG_PATHWAY	NOD-like receptor signaling pathway	1	6	14.6341	5.92e-06	CCL12, IL6, CCL2, NFKBIA, NFKB1, BIRC3	37	57	7691	21.8805	0.00081	0.000101	0.0069534
KEGG_PATHWAY	Prolactin signaling pathway	1	6	14.6341	2.01e-05	FOS, SOCS1, NFKB1, JAK2, PIK3R1, STAT3	37	73	7691	17.0848	0.00275106	0.00023	0.023633
KEGG_PATHWAY	Osteoclast differentiation	1	7	17.0732	2.23e-05	FOS, SOCS1, RELB, NFKBIA, NFKB1, JUNB, PIK3R1	37	126	7691	11.548	0.00305635	0.000235	0.0262592
KEGG_PATHWAY	Herpes simplex infection	1	8	19.5122	4.1e-05	CCL12, FOS, IKBKE, IL6, CCL2, NFKBIA, NFKB1, JAK2	37	208	7691	7.9948	0.00559783	0.000351	0.048151
KEGG_PATHWAY	Legionellosis	1	5	12.1951	0.000134	IL6, NFKBIA, NFKB1, HSPA1A, HSPA1B	37	57	7691	18.2338	0.0181734	0.000917	0.157232
KEGG_PATHWAY	HTLV-I infection	1	8	19.5122	0.000242	ZFP36, FOS, IL6, IL2RA, RELB, NFKBIA, NFKB1, PIK3R1	37	276	7691	6.02507	0.0326584	0.00144259	0.284471
KEGG_PATHWAY	Cytokine-cytokine receptor interaction	1	7	17.0732	0.000804	CCL12, IL6, CCL2, IL2RA, CX3CR1, CXCL12, CCL17	37	242	7691	6.01262	0.104319	0.00422836	0.940774
KEGG_PATHWAY	Salmonella infection	1	4	9.7561	0.00563309	ACTB, FOS, IL6, NFKB1	37	78	7691	10.6597	0.538796	0.0212682	6.4243
KEGG_PATHWAY	MAPK signaling pathway	1	6	14.6341	0.00586085	FGFR1, FOS, RELB, NFKB1, HSPA1A, HSPA1B	37	251	7691	4.96888	0.553045	0.0215297	6.67592
KEGG_PATHWAY	Malaria	1	3	7.31707	0.0209971	CCL12, IL6, CCL2	37	48	7691	12.9916	0.945374	0.063938	22.0756
KEGG_PATHWAY	FoxO signaling pathway	1	4	9.7561	0.0242917	IL6, CAT, PIK3R1, STAT3	37	134	7691	6.20492	0.965578	0.0706225	25.1028
GOTERM_BP_DIRECT	cellular response to tumor necrosis factor	1	7	17.0732	1.43e-07	ZFP36, CCL12, IL6, CCL2, NFKB1, BIRC3, CCL17	41	110	18082	28.0652	0.00014	6.98e-05	0.000226
GOTERM_BP_DIRECT	response to heat	1	6	14.6341	1.57e-07	IL6, CCL2, DNAJA1, HSPA1A, HSPA1B, CXCL12	41	57	18082	46.4236	0.000153	5.11e-05	0.000248
GOTERM_BP_DIRECT	response to cytokine	1	6	14.6341	9.26e-07	FOS, PTGS2, RELB, NFKB1, JUNB, STAT3	41	81	18082	32.6685	0.000902	0.000129	0.00145852
GOTERM_BP_DIRECT	negative regulation of apoptotic process	1	10	24.3902	3.11e-06	PTK2, IL6, VEGFA, DNAJA1, NFKB1, JAK2, HSPA1B, CAT, PIK3R1, STAT3	41	566	18082	7.79195	0.00302503	0.000275	0.00489785
GOTERM_BP_DIRECT	chemotaxis	1	6	14.6341	5.96e-06	CCL12, FLT1, CCL2, CX3CR1, CXCL12, CCL17	41	118	18082	22.425	0.00578657	0.000483	0.00938188
GOTERM_BP_DIRECT	positive regulation of transcription from RNA polymerase II promoter	1	12	29.2683	7.01e-06	FGFR1, FOS, IL6, VEGFA, RELB, NFKBIA, NFKB1, JAK2, ENG, JUNB, PIK3R1, STAT3	41	995	18082	5.31889	0.00680588	0.000488	0.0110401
GOTERM_BP_DIRECT	response to drug	1	8	19.5122	8.38e-06	FOS, IL6, APOA1, PTGS2, REN1, CAT, JUNB, STAT3	41	339	18082	10.4077	0.00812883	0.00051	0.0131947
GOTERM_BP_DIRECT	inflammatory response	1	8	19.5122	9.22e-06	CCL12, IL6, CCL2, PTGS2, RELB, JAK2, CXCL12, CCL17	41	344	18082	10.2564	0.00893842	0.000528	0.0145147
GOTERM_BP_DIRECT	cellular response to interleukin-1	1	5	12.1951	2.88e-05	CCL12, IL6, CCL2, NFKB1, CCL17	41	80	18082	27.564	0.0276232	0.00139961	0.0452765
GOTERM_BP_DIRECT	response to lipopolysaccharide	1	6	14.6341	7.04e-05	FOS, PTGS2, REN1, NFKBIA, JAK2, JUNB	41	197	18082	13.4322	0.0662941	0.00285399	0.110834
GOTERM_BP_DIRECT	cellular response to lipopolysaccharide	1	6	14.6341	9.31e-05	ZFP36, IL6, CCL2, CX3CR1, NFKB1, JAK2	41	209	18082	12.661	0.0866995	0.00348201	0.146512
GOTERM_BP_DIRECT	monocyte chemotaxis	1	4	9.7561	9.36e-05	CCL12, FLT1, CCL2, CCL17	41	40	18082	44.1024	0.0871505	0.0033715	0.147309
GOTERM_BP_DIRECT	regulation of cell proliferation	1	6	14.6341	0.000137	FGFR1, PTK2, IL6, PTGS2, NFKBIA, JUNB	41	227	18082	11.657	0.125117	0.00476239	0.215864
GOTERM_BP_DIRECT	positive regulation of cell proliferation	1	8	19.5122	0.000165	FGFR1, PTK2, IL6, PTGS2, VEGFA, JAK2, CXCL12, STAT3	41	542	18082	6.50959	0.148555	0.00553018	0.25966
GOTERM_BP_DIRECT	response to cAMP	1	4	9.7561	0.000194	FOS, REN1, JUNB, PIK3R1	41	51	18082	34.5901	0.172209	0.00607805	0.305081
GOTERM_BP_DIRECT	chemokine-mediated signaling pathway	1	4	9.7561	0.000243	CCL12, CCL2, CXCL12, CCL17	41	55	18082	32.0745	0.210728	0.00714538	0.381851
GOTERM_BP_DIRECT	regulation of cell shape	1	5	12.1951	0.000247	CCL12, PTK2, IL6, CCL2, VEGFA	41	139	18082	15.8642	0.21349	0.00703836	0.387498
GOTERM_BP_DIRECT	immune response	1	6	14.6341	0.000318	CCL12, IL6, CCL2, IL2RA, CXCL12, CCL17	41	272	18082	9.72848	0.266067	0.00832561	0.498857
GOTERM_BP_DIRECT	negative regulation of neuron apoptotic process	1	5	12.1951	0.000421	CCL12, CCL2, APOE, VEGFA, JAK2	41	160	18082	13.782	0.336453	0.00995393	0.660905
GOTERM_BP_DIRECT	transforming growth factor beta receptor signaling pathway	1	4	9.7561	0.000606	FOS, PTK2, CCL2, ENG	41	75	18082	23.5213	0.446134	0.0130438	0.950652
GOTERM_BP_DIRECT	cell chemotaxis	1	4	9.7561	0.00068	CCL12, CCL2, VEGFA, CXCL12	41	78	18082	22.6166	0.484506	0.0139996	1.06556
GOTERM_BP_DIRECT	positive regulation of smooth muscle cell proliferation	1	4	9.7561	0.000732	PTK2, IL6, PTGS2, VEGFA	41	80	18082	22.0512	0.510052	0.0147537	1.14682
GOTERM_BP_DIRECT	positive regulation of ERK1 and ERK2 cascade	1	5	12.1951	0.000772	CCL12, IL6, CCL2, VEGFA, CCL17	41	188	18082	11.7294	0.528664	0.0152335	1.20869
GOTERM_BP_DIRECT	positive regulation of apoptotic process	1	6	14.6341	0.000819	IL6, PTGS2, DNAJA1, RHOB, NOS3, JAK2	41	335	18082	7.89894	0.549605	0.0155181	1.28125
GOTERM_BP_DIRECT	negative regulation of transcription from RNA polymerase II promoter	1	8	19.5122	0.000981	ZFP36, CDKN1C, FGFR1, PTPN2, VEGFA, RELB, NFKB1, JUNB	41	729	18082	4.83977	0.615562	0.0178755	1.53364
GOTERM_BP_DIRECT	positive regulation of nitric oxide biosynthetic process	1	3	7.31707	0.00444816	IL6, PTGS2, JAK2	41	45	18082	29.4016	0.986992	0.0601463	6.77925
GOTERM_BP_DIRECT	positive regulation of transcription, DNA-templated	1	6	14.6341	0.00844755	CDKN1C, FOS, IL6, NFKBIA, NFKB1, STAT3	41	576	18082	4.594	0.999742	0.095856	12.5048
GOTERM_BP_DIRECT	response to mechanical stimulus	1	3	7.31707	0.00855782	CCL2, CXCL12, JUNB	41	63	18082	21.0012	0.999769	0.0959383	12.6578
GOTERM_BP_DIRECT	neutrophil chemotaxis	1	3	7.31707	0.0101945	CCL12, CCL2, CCL17	41	69	18082	19.175	0.999954	0.108382	14.9009
GOTERM_BP_DIRECT	regulation of vascular endothelial growth factor production	1	2	4.87805	0.0110131	IL6, CCL2	41	5	18082	176.41	0.999979	0.112944	16.0024
GOTERM_BP_DIRECT	regulation of transcription from RNA polymerase II promoter	1	5	12.1951	0.0112163	ZFP36, FOS, RELB, NFKB1, JUNB	41	397	18082	5.55446	0.999983	0.113727	16.2738
GOTERM_BP_DIRECT	response to glucocorticoid	1	3	7.31707	0.0119587	IL6, PTGS2, PIK3R1	41	75	18082	17.641	0.999992	0.119591	17.2581
GOTERM_BP_DIRECT	negative regulation of calcium ion transport	1	2	4.87805	0.0197384	PTGS2, NOS3	41	9	18082	98.0054	1	0.181416	26.9424
GOTERM_BP_DIRECT	cellular response to ATP	1	2	4.87805	0.026233	CCL2, PTGS2	41	12	18082	73.5041	1	0.220391	34.2031
GOTERM_BP_DIRECT	response to ethanol	1	3	7.31707	0.0275923	CCL2, CAT, STAT3	41	117	18082	11.3083	1	0.2286	35.6345
GOTERM_BP_DIRECT	in utero embryonic development	1	4	9.7561	0.0281916	FGFR1, VEGFA, NOS3, JUNB	41	299	18082	5.89999	1	0.231077	36.2564
GOTERM_BP_DIRECT	positive regulation of GTPase activity	1	3	7.31707	0.0413544	CCL12, CCL2, CCL17	41	146	18082	9.06215	1	0.29643	48.5748
GOTERM_CC_DIRECT	extracellular space	1	14	34.1463	4.94e-06	PLAT, ACTB, IL6, CCL2, FLT1, REN1, CXCL12, CCL17, CCL12, APOA1, APOE, VEGFA, CAT, ENG	41	1504	19662	4.464	0.000618	0.000206	0.00571747
GOTERM_CC_DIRECT	nucleus	1	25	60.9756	0.000113	FGFR1, PTGS2, NFKBIA, NFKB1, HSPA1A, FOS, PTK2, APOA1, APOE, DNAJA1, RHOB, NOS3, PIK3R1, ZFP36, FLT1, PTPN2, SOCS1, RELB, BIRC3, STAT3, JUNB, CDKN1C, IKBKE, VEGFA, JAK2	41	6019	19662	1.99186	0.0139791	0.00351325	0.130152
GOTERM_CC_DIRECT	cell surface	1	7	17.0732	0.00159008	PLAT, IL2RA, APOA1, LDLR, APOE, VEGFA, ENG	41	629	19662	5.33693	0.180383	0.0245582	1.82343
GOTERM_CC_DIRECT	external side of plasma membrane	1	5	12.1951	0.0038361	IL6, IL2RA, LDLR, ENG, CXCL12	41	317	19662	7.56405	0.381486	0.0427358	4.34732
GOTERM_CC_DIRECT	neuron projection	1	5	12.1951	0.0102253	FOS, PTGS2, CX3CR1, NFKB1, PIK3R1	41	420	19662	5.70906	0.723279	0.0876828	11.2064
GOTERM_CC_DIRECT	extracellular region	1	9	21.9512	0.0229238	PLAT, CCL12, IL6, CCL2, APOA1, REN1, APOE, VEGFA, CXCL12	41	1753	19662	2.46209	0.944912	0.141501	23.5229
GOTERM_MF_DIRECT	protein binding	1	28	68.2927	4.1e-09	FGFR1, CCL2, LDLR, NFKBIA, HSPA1A, NFKB1, HSPA1B, PTK2, APOA1, APOE, DNAJA1, RHOB, PIK3R1, ZFP36, ACTB, IL6, IL2RA, PTPN2, RELB, SOCS1, BIRC3, STAT3, JUNB, CDKN1C, DNAJB9, VEGFA, JAK2, ENG	41	4092	17446	2.91162	9.01e-07	9.01e-07	5.21e-06
GOTERM_MF_DIRECT	cytokine activity	1	6	14.6341	0.000123	CCL12, IL6, CCL2, VEGFA, CXCL12, CCL17	41	214	17446	11.9302	0.0266876	0.00449821	0.156392
GOTERM_MF_DIRECT	chemokine activity	1	4	9.7561	0.00018	CCL12, CCL2, CXCL12, CCL17	41	48	17446	35.4593	0.0387853	0.00563513	0.228621
GOTERM_MF_DIRECT	heparin binding	1	4	9.7561	0.00496749	FGFR1, CCL2, APOE, VEGFA	41	151	17446	11.2718	0.665652	0.0808213	6.14233
GOTERM_MF_DIRECT	RNA polymerase II core promoter proximal region sequence-specific DNA binding	1	5	12.1951	0.00898953	ACTB, FOS, RELB, JUNB, STAT3	41	359	17446	5.92635	0.862845	0.116766	10.8588
GOTERM_MF_DIRECT	CCR2 chemokine receptor binding	1	2	4.87805	0.00914045	CCL12, CCL2	41	4	17446	212.756	0.867364	0.106162	11.0315
GOTERM_MF_DIRECT	transcriptional activator activity, RNA polymerase II core promoter proximal region sequence-specific binding	1	4	9.7561	0.0237676	FOS, RELB, JUNB, STAT3	41	270	17446	6.30388	0.994968	0.197883	26.3761
GOTERM_MF_DIRECT	transcription factor binding	1	4	9.7561	0.0432766	FOS, JUNB, PIK3R1, STAT3	41	342	17446	4.97675	0.999941	0.277064	43.0594
GOTERM_MF_DIRECT	growth factor activity	1	3	7.31707	0.0435629	IL6, VEGFA, CXCL12	41	145	17446	8.8037	0.999944	0.271008	43.2759

## Sheet: Table S1E
node1	node2	combined_score
Socs3	Jak2	0.999
Ptk2	Pxn	0.999
Pxn	Vcl	0.999
Jun	Fos	0.999
Orc1	Mcm3	0.998
Stat3	Il6	0.998
Junb	Fos	0.998
Vegfa	Flt1	0.998
Stat3	Jak2	0.998
Efnb1	Ephb3	0.998
Nfkb1	Nfkbia	0.998
Ldlr	Apoe	0.997
Jun	Fosb	0.997
Bcar1	Ptk2	0.997
Il17a	Il17ra	0.997
Serpine1	Plat	0.997
Relb	Nfkb1	0.996
Stat3	Socs3	0.996
Socs3	Il6	0.996
Ptpn1	Jak2	0.996
Jun	Fosl1	0.996
Bcar1	Pxn	0.996
Fzd8	Wnt3a	0.995
Junb	Fosb	0.995
Socs1	Jak2	0.995
Gadd45a	Pcna	0.995
Nfkb1	Il6	0.994
Sc4mol	Hsd17b7	0.994
Pik3r1	Irs2	0.994
Ccnd1	Cdkn1b	0.994
Efnb1	Epha2	0.994
Mcm3	Pcna	0.992
Hmgcs2	Hmgcr	0.991
Jun	Atf3	0.991
Srsf1	Srsf7	0.991
Sec22b	Bet1l	0.991
Pik3r1	Pten	0.991
Junb	Fosl1	0.99
Relb	Nfkb2	0.99
Cxcl12	Cxcr7	0.99
Idi1	Fdps	0.99
Sqle	Cyp51	0.99
Sc4mol	Cyp51	0.99
Fgfr1	Kl	0.989
Nfkb2	Nfkbia	0.989
Atf4	Ddit3	0.989
Fdft1	Sqle	0.989
Fdps	Fdft1	0.989
Use1	Sec22b	0.989
Apoa1	Lpl	0.989
Jun	Il6	0.987
Il6	Jak2	0.987
Jak2	Ptpn6	0.987
Bcl3	Nfkb2	0.987
Lpl	Apoe	0.987
Myd88	Birc3	0.986
Sc4mol	Sqle	0.985
Stxbp1	Stx3	0.984
Tfam	Polrmt	0.983
Stat3	Socs1	0.983
Il6	Fos	0.982
Iars	Yars	0.982
Ren1	Agt	0.982
Hyou1	Hspa5	0.982
Cxcl10	Cxcl1	0.981
Bcl3	Nfkb1	0.981
Ldha	Pklr	0.981
Hspa1b	Cct3	0.981
Pik3r1	Cd28	0.981
Irs2	Jak2	0.98
H2afx	Xrcc5	0.98
Cxcl2	Cxcl10	0.98
Pik3r1	Jak2	0.98
Phc2	Cbx4	0.98
Atf4	Ppp1r15a	0.979
Dnm1	Ap2a2	0.979
Ptk2	Pten	0.978
Atf4	Atf3	0.978
Il6	Ccl2	0.977
Cdkn1b	Ccnd2	0.977
Ldlr	Apoa1	0.977
Myh10	Actb	0.977
Vegfa	Ptk2	0.977
Hspa1b	Dnajc3	0.977
Fdft1	Cyp51	0.976
Trio	Rhob	0.975
Cebpb	Il6	0.974
Hsph1	Dnaja1	0.974
Rhog	Trio	0.974
Rfc1	Pcna	0.974
Jun	Egr2	0.974
C4b	Masp2	0.974
Rsl1d1	Grwd1	0.973
Cdkn2d	Cdkn1b	0.973
Myd88	Nfkb1	0.973
Nde1	Dynll1	0.973
Hspa5	Dnajb9	0.972
Il2ra	Il6	0.972
Cd3e	Ptpn6	0.972
Hspa1a	Dnajc3	0.972
Apoa1	Apoe	0.971
Vps25	Tsg101	0.971
Vegfa	Pik3r1	0.971
Il17a	Il6	0.97
Ass1	Nos3	0.97
Hyou1	Dnajc3	0.97
Stat3	Ptpn2	0.969
Mmp14	Timp1	0.969
Map2k6	Mapk13	0.968
Csf2rb2	Ptpn6	0.968
Dhcr7	Dhcr24	0.968
Synj2	Ap2a2	0.968
Atf3	Ddit3	0.967
Dhcr24	Cyp51	0.966
Ccnd1	Jun	0.966
Nos3	Papss2	0.966
Gsto1	Gstt1	0.966
Ccnd1	Fos	0.965
Cxcl12	Cxcl10	0.965
Pik3r1	Il2ra	0.965
Vegfa	Pxn	0.965
Ccnd1	Cdkn2d	0.964
Cxcl2	Cxcl1	0.964
Rock2	Pten	0.964
Ghrl	Gast	0.964
Cd81	Ifitm3	0.964
Cox7a1	Cox8b	0.963
Hspa1b	Dnaja1	0.962
Hspa1a	Hsph1	0.962
Nfkb2	Nfkb1	0.962
Jun	H2afy	0.962
Mafb	Jun	0.961
Stam	Tsg101	0.961
Gstm5	Gstt1	0.961
Cx3cr1	Ccl2	0.96
Fdft1	Sc4mol	0.96
Csf2rb2	Pik3r1	0.96
Irs2	Socs1	0.96
Impdh2	Ampd3	0.959
Cdkn1c	Ccnd2	0.959
Orc1	Cdkn1b	0.959
Cxcl12	Cxcl1	0.959
Bcar1	Vegfa	0.959
Ccnd1	Pcna	0.959
Bcl2l11	Dynll1	0.958
Ezr	Sdc2	0.958
Hspa1a	Dnaja1	0.958
Aars	Yars	0.957
Stat3	Il17a	0.957
Fgfr1	Pik3r1	0.957
Maff	Mafk	0.956
Fpr3	Cxcl12	0.956
Ppp2r5c	Ccng1	0.956
Stat3	Pias2	0.956
Anpep	Gclc	0.955
Gsta4	Gstt1	0.955
Dnaja1	Hspa5	0.953
Sema3f	Plxna3	0.953
Nmb	Gast	0.953
Il2ra	Ptpn6	0.952
Mafb	Egr2	0.952
Sdc2	Ephb3	0.952
Kdelr2	Sec22b	0.95
Irs2	Ptpn1	0.95
Gabpb1	Tfam	0.95
Ldha	Bckdha	0.949
Jun	Ptgs2	0.949
Cxcl2	Cxcl12	0.949
Kdelr2	Arfgap2	0.949
Stam	Jak2	0.949
Nfkb2	Myd88	0.949
Sec22b	Arfgap2	0.948
Vegfa	Timp1	0.948
Pik3r1	Ptpn6	0.947
Vcl	Tpm4	0.947
Hspa1b	Dnajb9	0.947
H2afx	Sycp1	0.946
Dusp1	Mapk13	0.946
Jun	H2afx	0.946
Socs3	Irs2	0.945
Gsta4	Gsto1	0.945
Ptk2	Pik3r1	0.945
Stam	Vps25	0.945
Pik3r1	Flt1	0.945
Srsf1	Pcbp1	0.945
Dhcr24	Sc4mol	0.944
Cxcl10	Ccl2	0.943
Idi1	Sqle	0.943
Tbc1d1	Sfn	0.942
Cdkn1c	Ccnd1	0.942
Jun	Mapk13	0.941
Cxcl1	Il6	0.941
Cebpb	Nfkb1	0.941
Fpr3	Ptger1	0.941
Fos	Mapk13	0.941
Hyou1	Dnajb9	0.94
Iars	Aars	0.94
H2afx	H2afy	0.94
Peli1	Myd88	0.939
Arhgef7	Rhog	0.939
Hspa5	Dnajc3	0.939
Hspa1a	Dnajb9	0.939
Rdh11	Aox1	0.939
Pprc1	Tfam	0.938
Ptgs2	Il6	0.938
Stx3	Sec22b	0.937
Zfp94	Trim28	0.937
Hspa4l	Dnaja1	0.936
Arhgef7	Rhob	0.936
Stat3	Jun	0.936
Ptpn2	Jak2	0.936
Ghrl	Nmb	0.936
Sdc2	Vtn	0.936
Cxcl12	Gnai2	0.935
Dynlt1b	Dynll1	0.935
Gsto1	Gstm5	0.935
Dnajc1	Hspa5	0.934
Vegfa	Jun	0.933
Tubb4a	Tubgcp4	0.933
Srsf1	Cstf3	0.933
Hsd17b7	Cyp51	0.933
Actb	Vcl	0.933
Fgf11	Fgfr1	0.933
Icam1	Ezr	0.932
Ldlr	Ap2a2	0.932
Il2ra	Jak2	0.932
Cxcr7	Cxcl10	0.931
Bcl3	Relb	0.931
Stat3	Fos	0.93
Icam1	Il6	0.929
Il13ra1	Jak2	0.929
Tubb4a	Dynll1	0.929
Srsf7	Cstf3	0.928
Ccl27a	Cxcl10	0.928
Icam1	Nfkb1	0.928
Junb	Jun	0.928
Ccl27a	Cxcl12	0.928
Csf2rb2	Il2ra	0.928
Epha2	Ephb3	0.927
Numb	Ap2a2	0.927
Rhog	Pik3r1	0.927
Tnxb	Acan	0.927
Dhcr7	Ch25h	0.927
Srsf1	Srrt	0.927
Gadd45g	Gadd45b	0.926
Npy2r	Cxcl12	0.926
Fos	Fosb	0.926
Hsph1	Dnajb9	0.926
Naa38	Cstf3	0.925
Cxcl2	Ccl2	0.925
Xrcc5	Tert	0.924
Ptk2	Ephb3	0.924
Fpr3	Gnai2	0.923
Srsf1	Naa38	0.923
Hyou1	Dnaja1	0.923
Fosl1	Fos	0.923
Prpf38a	Srsf7	0.923
Crem	Fos	0.923
Cxcr7	Cxcl1	0.922
Jun	Pa1	0.922
Nfkbiz	Nfkb1	0.922
Pik3r1	Ptger1	0.921
Sars	Yars	0.921
Srsf7	Pcbp1	0.921
Cxcl2	Cxcr7	0.921
Actb	Rad23b	0.92
Gsta4	Gstm5	0.92
Plat	Hrg	0.92
Synj2	Pik3r1	0.92
Fpr3	Cxcl1	0.92
Pprc1	Gabpb1	0.92
Ptk2	Flt1	0.92
Synj2	Pten	0.919
Efnb1	Sdc2	0.919
Gria2	Olfm1	0.919
Vegfa	Fgfr1	0.919
Actb	Ephb3	0.919
Dhcr7	Sqle	0.919
Hspa4l	Dnajb9	0.919
Ptk2	Efnb1	0.918
Ptk2	Vtn	0.918
Synj2	Pi4k2a	0.918
Cxcr7	Gnai2	0.918
Il13ra1	Il6	0.918
Ghrl	Pik3r1	0.918
Srsf1	Prpf38a	0.918
Npy2r	Gnai2	0.918
Cxcl12	Cx3cr1	0.918
Sdc2	Apoe	0.917
Pik3r1	Hbegf	0.917
Gnai2	Mapk13	0.917
Fpr3	Cxcl2	0.917
Ccl27a	Cxcl1	0.917
Srsf7	Naa38	0.917
Prpf38a	Naa38	0.917
Socs1	Irf1	0.917
Ccl27a	Cxcl2	0.917
Hsph1	Dnajc3	0.916
Srrt	Cstf3	0.916
Cxcl1	Ccl2	0.916
Nsa2	Mrps11	0.915
Masp2	Mbl1	0.915
Arhgef7	Ephb3	0.915
Myd88	Irf1	0.914
Ptk2	Trio	0.914
Mcm3	Cdkn1b	0.914
Fpr3	Cxcl10	0.914
Sycp1	H2afy	0.914
Pklr	Nme4	0.913
Ptafr	Pik3r1	0.913
Pcbp1	Srrt	0.913
Prpf38a	Cstf3	0.912
Gadd45a	Gadd45b	0.912
Pxn	Tpm4	0.912
Relb	Nfkbia	0.912
Col8a1	Col2a1	0.911
Srsf7	Srrt	0.911
Npy2r	Fpr3	0.911
H2afx	Pa1	0.911
Kl	Pik3r1	0.911
Gadd45a	Gadd45g	0.911
Fpr3	Cxcr7	0.911
Actb	Ddx21	0.911
Nt5dc2	Impdh2	0.911
Cxcl2	Il6	0.91
Ch25h	Sqle	0.91
Stat3	Ccnd1	0.91
Mcm3	Timeless	0.91
Fpr3	Pik3r1	0.91
Bcl6	Irf4	0.91
Fpr3	Ptafr	0.91
Egr2	H2afy	0.91
Egr2	Nab2	0.91
Cnot6l	Btg2	0.91
Pik3r1	Gast	0.909
Idi1	Cyp51	0.909
Ghrl	Avp	0.909
Pik3r1	Atg14	0.909
Ccl27a	Cxcr7	0.909
H2afx	Egr2	0.909
Fdps	Nfya	0.908
Hrg	Timp1	0.908
Jun	Dusp1	0.907
H2afx	Msh5	0.907
Ccnd1	Ccnd2	0.907
Pcna	Ccnd2	0.907
Vegfa	Hrg	0.907
Avp	Ptger1	0.907
Gnai2	Rasd1	0.907
Rad23b	Rad23a	0.907
Ptafr	Ptger1	0.907
Hspa4l	Hsph1	0.906
Smad1	Usp15	0.906
Arid1a	Ccnd1	0.906
Entpd1	Ampd3	0.906
Rfc1	Xrcc5	0.906
Naa38	Pcbp1	0.906
Dhcr7	Lipa	0.906
Agt	Fos	0.906
Pi4k2a	Pten	0.906
Prpf38a	Srrt	0.906
Ptafr	Gast	0.905
Vegfa	Mapk13	0.905
Prpf38a	Pcbp1	0.905
Ppp2r5c	Nde1	0.905
Egr2	Pa1	0.905
Pcbp1	Cstf3	0.905
Srsf7	Snrnp25	0.905
Avp	Gast	0.905
Fpr3	Gast	0.905
Ptk2	Vcl	0.904
Avp	Nmb	0.904
Fpr3	Nmb	0.904
Nfya	Sqle	0.904
Rhog	Rhob	0.904
Jun	Ccl2	0.904
Arhgef7	Efnb1	0.904
Lipa	Dhcr24	0.904
Rnf19b	Fbxo6	0.904
Pi4k2a	Pik3r1	0.904
Actb	Efnb1	0.904
Ell	Srrt	0.904
Cx3cr1	Cxcl10	0.904
Tubgcp4	Pcm1	0.903
Entpd1	Impdh2	0.903
Entpd1	Nme4	0.903
Ghrl	Ptger1	0.903
Myod1	Tcf12	0.903
Ccl27a	Npy2r	0.903
Dusp1	Fos	0.903
Tubgcp4	Nde1	0.903
Ramp1	Avp	0.902
Pik3r1	Avp	0.902
Rprd1a	Srrt	0.902
Fosl1	Mapk13	0.902
Npy2r	Cxcl10	0.902
Tubb4a	Nde1	0.902
Apoa1	Sdc2	0.902
Nmb	Ptger1	0.902
Pcm1	Nde1	0.902
Ptger1	Gast	0.902
Dhcr7	Nfya	0.901
Ptafr	Ghrl	0.901
Pde1c	Ampd3	0.901
Dnm1	Cd14	0.901
Rnf19b	Siah2	0.901
Arfgap2	Dynll1	0.901
Gnai2	Cxcl10	0.901
Eif2c2	Ran	0.901
Sec22b	Trappc2l	0.901
Entpd1	Pklr	0.901
Pcm1	Dynll1	0.901
Fpr3	Ghrl	0.901
Nt5dc2	Pnp	0.9
Trio	Nmb	0.9
Cdkn2d	Ccnd2	0.9
Gnai2	Cxcl1	0.9
Fpr3	Trio	0.9
Srsf1	Snrnp25	0.9
Ccl27a	Gnai2	0.9
Ppp2r5c	Zwint	0.9
Ifna9	Socs3	0.9
Tubb4a	Pcm1	0.9
Ptafr	Avp	0.9
Avp	Ldlr	0.9
Naa38	Srrt	0.9
Tubgcp4	Dynll1	0.9
Nfya	Cyp51	0.9
Adad1	Pnp	0.9
Mafb	Pa1	0.9
Mafb	H2afx	0.9
Ifna9	Ptpn6	0.9
Ifna9	Ptpn1	0.9
Jak2	Prl7a2	0.9
Avp	Ap2a2	0.9
Ifna9	Socs1	0.9
Kdelr2	Use1	0.9
Nde1	Zwint	0.9
Npy2r	Cxcl2	0.9
Pik3r1	Nmb	0.9
Npy2r	Cxcr7	0.9
Stat3	Prl7a2	0.9
Mafb	H2afy	0.9
Synj2	Ldlr	0.9
Trio	Ptafr	0.9
Entpd1	Pde1c	0.9
Pa1	H2afy	0.9
Synj2	Avp	0.9
Ptafr	Nmb	0.9
Trio	Ghrl	0.9
Trio	Gast	0.9
Fpr3	Avp	0.9
Trio	Avp	0.9
Jun	Pten	0.9
Ccl27a	Fpr3	0.9
Siah2	Fbxo6	0.9
Atg14	Dynll1	0.9
Ell	Rprd1a	0.9
Npy2r	Cxcl1	0.9
Trio	Ptger1	0.9
Entpd1	Pde9a	0.9
Impdh2	Tpmt	0.9
Cxcl2	Gnai2	0.9
Cox7a2l	Cox7a1	0.899
Csf2rb2	Jak2	0.899
Vegfa	Epha2	0.899
Bckdha	Sdsl	0.898
Ezr	Rock2	0.898
Xrcc5	Yars	0.897
Stmn4	Tubb4a	0.897
Mapk13	Fosb	0.897
Stat3	Pik3r1	0.897
Socs1	Il6	0.897
Actb	Ezr	0.897
Fgf11	Flt1	0.897
Ddit3	Mapk13	0.895
Jak2	Fos	0.895
Icam1	Ccl2	0.895
Arhgef7	Pxn	0.894
Cxcl10	Ccl7	0.894
Junb	Atf3	0.893
Nfkbia	Birc3	0.892
Fdft1	Hsd17b7	0.892
Ptgs2	Fos	0.89
Idi1	Sc4mol	0.89
Myh10	Tpm4	0.889
Cx3cr1	Ccl7	0.889
Fdft1	Hmgcr	0.888
Bcl2l11	Jun	0.888
Agt	Ccl2	0.887
Idi1	Fdft1	0.887
Nfkb1	Rock2	0.886
Ptger3	Ptgs2	0.885
Dhcr7	Cyp51	0.885
Actb	Pxn	0.885
Stat3	Vegfa	0.885
Vegfa	Il6	0.884
Il6	Osmr	0.884
Fdps	Sqle	0.884
Bcar1	Ptpn1	0.884
Bcl2l11	Ddit3	0.884
Myd88	Il6	0.883
C4b	Mbl1	0.883
Ccl12	Ccl2	0.88
Crem	Jun	0.879
Cx3cr1	Cxcl1	0.879
Agt	Jun	0.879
Cer1	Wnt3a	0.879
Nfkb1	Birc3	0.877
Ptgs2	Nfkb1	0.876
Pcgf5	Cbx4	0.876
Gclc	Cat	0.875
Cxcl2	Cx3cr1	0.874
Rsl1d1	Ddx21	0.874
Cx3cr1	Ccl17	0.873
Junb	Mapk13	0.873
Use1	Bet1l	0.872
Gnai2	Nos3	0.871
Dhcr7	Sc4mol	0.868
Socs3	Socs1	0.868
Hspa4l	Dnajc3	0.867
Ptk2	Mapk13	0.865
Serpine1	Il6	0.864
Fdps	Hmgcr	0.863
Sgk1	Wnk1	0.861
Serpine1	Vtn	0.861
Dom3z	Rprd1a	0.86
Cx3cr1	Ccl12	0.86
Cxcl10	Il6	0.859
Cd14	Myd88	0.858
Bcar1	Vcl	0.858
Ch25h	Dhcr24	0.858
Eif1a	Mrps11	0.858
Cxcl10	Irf1	0.858
Stat3	Cxcl12	0.854
Jak2	Osmr	0.853
Orc1	Hat1	0.851
Hmgcr	Cyp51	0.851
Fosl1	Fosb	0.851
Jun	Nfkbia	0.85
Fdps	Cyp51	0.85
Agt	Serpine1	0.85
Stat3	Irf1	0.848
Gnai2	Pik3r1	0.848
Sqle	Hmgcr	0.846
Actb	Tpm4	0.846
Fgf11	Epha2	0.844
Nfkb1	Ccl2	0.844
Rsl1d1	Ddx50	0.844
Cebpb	Mapk13	0.844
Fdft1	Ch25h	0.843
Stat3	Irf4	0.843
Cxcl12	Ccl2	0.842
Il6	Apoe	0.841
Tbc1d1	Rab2a	0.841
Gnai2	Ptger3	0.841
Ccl27a	Cx3cr1	0.841
Gria2	Kif5c	0.841
Nfkb1	Jak2	0.84
Tnfrsf18	Il2ra	0.839
Cdkn1c	Cdkn1b	0.839
Sigmar1	Cyp51	0.838
Prdm1	Irf4	0.838
Fos	Ccl2	0.837
Il6	Timp1	0.837
Ran	Kpna3	0.837
Cebpb	Cebpg	0.837
Pcgf5	Phc2	0.836
Ch25h	Hsd17b7	0.835
Sigmar1	Sc4mol	0.835
Ccnd1	Rassf1	0.834
Ldha	Sdsl	0.834
Jun	Nfkb1	0.832
Hsph1	Cct3	0.832
Ccl7	Ccl2	0.83
Bcar1	Nphp1	0.83
Impdh2	Cct3	0.83
Myd88	Irf4	0.827
Hspa1b	Hspa1a	0.827
Sdsl	Sptlc2	0.826
Vegfa	Ptgs2	0.825
Sigmar1	Sqle	0.824
Dido1	H2afy	0.823
Kl	Irs2	0.823
Icam1	Jun	0.823
Junb	Il6	0.822
Jun	Cdkn1b	0.822
Hspa5	Cct3	0.821
Cxcl10	Il17a	0.821
Ptk2	Col2a1	0.821
Cxcl10	Ccl12	0.82
Agt	Il6	0.82
Ghrl	Ptger3	0.819
Sh3gl3	Flt1	0.819
Ch25h	Cyp51	0.819
Pcna	Gadd45g	0.818
Vegfa	Nos3	0.817
Cx3cr1	Jak2	0.817
Jun	Serpine1	0.817
Atf4	Hspa5	0.816
Cldn4	Cldn6	0.815
Icam1	Nfkbia	0.815
Agt	Ptgs2	0.814
Ghrl	Fos	0.814
Cxcl1	Ccl7	0.813
Cxcl12	Il6	0.813
Vegfa	Ccl2	0.812
Cxcl12	Jak2	0.811
Selp	Icam1	0.81
Stat3	Ptpn1	0.809
Lipa	Ch25h	0.806
Eif1a	Eif3f	0.806
Eif1a	Eif1	0.806
Ptk2	Lama4	0.805
Tnxb	Ptk2	0.804
Pccb	Aox1	0.803
Stat3	Nfkb1	0.803
Cdkn1c	Cdkn2d	0.802
Gadd45a	Map2k6	0.802
Smad1	Bmp5	0.802
Idi1	Hmgcr	0.802
Ifna9	Il2ra	0.8
Cxcl1	Il17a	0.8
Ifna9	Osmr	0.8
Cx3cr1	Gnai2	0.8
Ifna9	Jak2	0.8
Ifna9	Il13ra1	0.8
Cacnb2	Ppp2r5c	0.8
Nr1h4	Apoa1	0.799
Stat3	Ptk2	0.798
Rad23b	Xrcc5	0.798
Jun	Nos3	0.798
Hamp	Il6	0.797
Hspa5	Ddit3	0.796
Vegfa	Cxcl12	0.796
Ch25h	Hsd3b7	0.796
Brd4	Ccnd2	0.793
Brd4	Ccnd1	0.792
Hspa4l	Cct3	0.792
Impdh2	Mthfd2	0.79
Stat3	Il2ra	0.79
Il6	Ccl7	0.79
Vegfa	Icam1	0.789
Il2ra	Cd28	0.789
Ldlr	Lpl	0.789
Sigmar1	Ch25h	0.789
Zfp36	Dusp1	0.788
Hyou1	Cct3	0.788
Hspa1a	Cct3	0.788
Cdkn1c	Nr4a2	0.788
Pxn	Ezr	0.788
Uvrag	Atg14	0.787
Sars	Aars	0.787
Pcna	Xrcc5	0.786
Cd14	Il6	0.785
Ptk2	Pdlim7	0.784
Fos	Cdkn1b	0.783
Serpine1	Ccl2	0.782
Stmn4	Tubb6	0.782
Ppp1r15a	Ddit3	0.782
Apoe	Ccl2	0.78
Hsd17b7	Sqle	0.78
Jun	Irf1	0.779
Pik3r1	Nfkb1	0.777
Stat3	Ptgs2	0.777
Timp1	Ccl2	0.777
Idi1	Dhcr7	0.776
Jun	Timp1	0.775
Mafb	Fos	0.775
Srp54b	Yars	0.774
Atf4	Jun	0.774
Actb	Jun	0.773
Fos	Pten	0.772
Cd3e	Il2ra	0.772
Ccnd1	Fosl1	0.771
Hsd3b7	Sqle	0.77
Icam1	Cxcl12	0.77
Icam1	Irf1	0.77
Myh10	Coro1c	0.77
Ldlr	Hmgcr	0.769
Sc4mol	Hmgcr	0.768
Relb	Jun	0.768
Fdft1	Hsd3b7	0.768
Agt	Nos3	0.767
Ptk2	Ezr	0.767
Stat3	Myd88	0.767
Socs3	Ccl2	0.766
Il6	Nfkbia	0.766
Stat3	Icam1	0.765
Cyr61	Fos	0.765
Chrnb1	Chrna1	0.765
Il17a	Ccl2	0.765
Stat3	Efnb1	0.764
Nr4a1	Fos	0.762
Synj2	Dnm1	0.76
Nfkb1	Cat	0.76
Bckdha	Pccb	0.76
Hspa1b	Il6	0.757
Ikbke	Myd88	0.757
H2afx	Trim28	0.757
Junb	Zfp36	0.756
Pcna	Msh5	0.756
Il17a	Irf4	0.755
Jun	Cyr61	0.755
Sel1l	Yars	0.755
Snx4	Dynll1	0.754
Jak2	Cdkn1b	0.752
Pcna	Cdkn1b	0.752
H2afx	Pcna	0.752
Zfp36	Fos	0.751
Stat3	Ptpn6	0.75
Bcl3	Jun	0.747
Jak2	Nfkbia	0.747
Icam1	Cxcl10	0.745
Brd4	Pcna	0.745
Stat3	Timp1	0.745
Icam1	Socs3	0.745
Plk2	Ccng1	0.744
Jun	Il2ra	0.744
Brd4	Ell	0.744
Stat3	Junb	0.744
Use1	Grsf1	0.743
Ass1	Yars	0.743
Hyou1	Sel1l	0.743
Pias2	Pcna	0.743
Jak2	Ccl2	0.743
Cd3e	Cd28	0.742
Stat3	Nfkbia	0.742
Ptgs2	Ccl2	0.742
Irgm1	Irf1	0.742
Brd4	Elp2	0.741
Grwd1	Nsa2	0.741
Stat3	Bcl3	0.741
Cxcl12	Ccl7	0.741
Socs1	Myd88	0.739
Cd14	Ccl2	0.739
Cxcl2	Ccl7	0.739
Grwd1	Ddx21	0.739
Egr2	Fos	0.737
Ptgs2	Gast	0.737
Dhcr24	Sqle	0.736
Il6	Fosl1	0.736
Iars	Impdh2	0.735
Actb	Coro1c	0.734
Hspa1b	Hsph1	0.734
Acadvl	Pccb	0.734
H2afx	Lmna	0.734
Icam1	Agt	0.733
Ptx3	Il6	0.733
Flt1	Ccl2	0.732
Stx3	Snx4	0.732
Myod1	Smad1	0.732
Vegfa	Pten	0.732
Cr2	Cd81	0.732
Dhcr7	Sigmar1	0.731
Agt	Jak2	0.731
Nfkb2	Il6	0.73
Vtn	Timp1	0.73
Hspa1b	Fkbp4	0.729
Atf4	Fos	0.729
Nfkb1	Il17a	0.729
Fos	Gast	0.728
Jun	Jak2	0.728
Gabpb1	Plk2	0.728
Lalba	Csn3	0.728
Ell	Elp2	0.727
Nos3	Cat	0.727
Hsd3b7	Hsd17b7	0.727
Vegfa	Eng	0.726
Myd88	Ptgs2	0.726
Hspa1b	Socs1	0.726
Cx3cr1	Il6	0.725
Irgm1	Cxcl10	0.724
Mrps11	Etf1	0.723
Prom1	Pten	0.72
Ppp2r5c	Ppp1r15a	0.72
Apoa1	Il6	0.72
Dynlt1b	Snx4	0.72
Pxn	Pik3r1	0.719
Nos3	Il6	0.719
Il6	Bcl6	0.718
Pcna	Ccng1	0.718
Agt	Lpl	0.718
Vcl	Vtn	0.718
Agt	Pik3r1	0.718
Gclc	Nqo1	0.718
Hspa1b	Dnajc1	0.717
Pik3r1	Epha2	0.716
Jun	Lpl	0.716
Stat3	Smad1	0.716
Impdh2	Yars	0.716
Cstf3	Dclre1a	0.715
Il6	Map2k6	0.715
Ddx21	Dhx9	0.715
Nos3	Nfkb1	0.715
Actb	Tubb4a	0.715
Pten	Cdkn1b	0.714
Hsd3b7	Sc4mol	0.714
Ppp1r15a	Atf3	0.713
Hrg	Vtn	0.712
Actb	Vil1	0.712
Ren1	Serpine1	0.71
Bcar1	Pik3r1	0.709
Il6	Irf1	0.708
Actb	Rhob	0.708
Flt1	Pten	0.708
Vegfa	Mmp14	0.708
Arhgef7	Ptk2	0.708
Fdx1	Nos3	0.708
Nfkb2	Birc3	0.708
Gabpb1	Tubb4a	0.707
Pxn	Pdlim7	0.707
Pias2	Egr2	0.707
Nos3	Ptpn1	0.706
Ptpn2	Mapk13	0.706
Cebpb	Jun	0.706
Ptpn1	Mapk13	0.706
Sgk1	Cdkn1b	0.706
Cct3	Yars	0.706
Nfkb1	Fos	0.705
Mapk6	Ptpn1	0.705
Ptpn2	Mapk6	0.705
Orc1	Pcna	0.705
Hsd3b7	Cyp51	0.704
Cxcl10	Myd88	0.704
Fdps	Sc4mol	0.704
Ptpn1	Il6	0.704
Fos	Timp1	0.704
Socs3	Irf1	0.704
Socs1	Il2ra	0.704
Egr2	Nr4a1	0.703
Dnajc1	Hyou1	0.703
Icam1	Apoe	0.703
Il2ra	Fos	0.702
Gdpd5	Gpd2	0.702
Tert	Cdkn1b	0.702
Dhcr7	Hsd17b7	0.702
Il2ra	Il17a	0.7
Myd88	Nfkbia	0.7
Jun	Tert	0.699
Selp	Il6	0.699
Ptgs2	Hpgd	0.698
Relb	Birc3	0.697
Ccl7	Timp1	0.696
Hamp	Gdf15	0.696
Sh2b3	Jak2	0.696
Xrcc5	Dclre1a	0.696
Atf3	Gdf15	0.696
Jun	Ddit3	0.695
Agt	Apoe	0.694
Rdh11	Sqle	0.693
Jun	Apoa1	0.693
Irs2	Pten	0.692
Synj2	Coro1c	0.692
Relb	Il6	0.692
Jun	Map2k6	0.692
Pnp	Ampd3	0.691
Zfp36	Ptgs2	0.691
Myd88	Ccl2	0.69
Pik3r1	Mst1	0.69
Pik3r1	Nfkbia	0.689
Stat3	Ccl2	0.689
Stat3	Agt	0.689
Agt	Dusp1	0.689
Atf3	Pten	0.688
Gria2	Gabrg2	0.687
Mmp14	Il6	0.687
Hspa1a	Il6	0.687
Cebpb	Ptgs2	0.687
Mmp14	Cxcl12	0.687
Selp	Ccl2	0.687
Myod1	Wnt3a	0.686
Myh10	Rock2	0.686
Mecom	Jun	0.686
Fdps	Dhcr7	0.686
Fosl1	Ccl2	0.685
Serpine1	Cyr61	0.685
Stat3	Cxcl1	0.685
Bcar1	Epha2	0.685
Icam1	Cd83	0.684
Icam1	Ptgs2	0.683
Ppp1r15a	Hspa5	0.682
Mapk6	Dusp1	0.682
Pxn	Flt1	0.681
Serpine1	Timp1	0.681
Socs3	Nfkbia	0.68
Zfp36	Il6	0.68
Cd14	Cd83	0.68
Nfkb2	Jak2	0.68
Stat3	Bcl6	0.68
Icam1	Cxcl1	0.68
Tgfbr2	Eng	0.68
Pik3r1	Fos	0.68
Ccnd1	Pten	0.679
Pxn	Cxcl12	0.679
Vegfa	Serpine1	0.679
Pik3r1	Ptpn1	0.679
Pxn	Jak2	0.678
Timeless	Pcna	0.678
Pcm1	Irs2	0.678
Hspa1b	Cat	0.678
Socs3	Cxcl1	0.677
Actb	Prom1	0.677
Fos	Btg2	0.677
Agt	Timp1	0.677
Socs3	Il2ra	0.677
Junb	Ier2	0.677
Vegfa	Il17a	0.677
Ccnd1	Btg2	0.676
Iars	Sars	0.676
Impdh2	Prpsap2	0.676
Actb	Pcna	0.675
Nfkb1	Tert	0.675
Jun	Cat	0.674
Il17a	Nfkbia	0.674
Saa2	Saa3	0.674
Stat3	Pten	0.674
Ddit3	Fos	0.673
Ucp2	Ghrl	0.673
Icam1	Cxcl2	0.672
Jun	Nrip1	0.672
Sigmar1	Hsd3b7	0.671
Hsd3b7	Sptlc2	0.671
Cxcl12	Il17a	0.671
Cd93	Cr2	0.671
Il6	Cd83	0.671
Nos3	Dynll1	0.67
Cr2	Spn	0.67
Nos3	Nfkbia	0.67
Jun	Irf4	0.67
Hmgcs2	Fdps	0.667
Bcl2l11	Fos	0.667
Hspa1b	Ptgs2	0.667
Pxn	Rhob	0.667
Ptpn2	Fos	0.666
Actb	Cat	0.666
Cd93	Spn	0.666
Pnp	Aox1	0.666
Smad1	Tgfbr2	0.665
Fosl1	Timp1	0.665
Ptgs2	Nos3	0.665
Rhob	Vcl	0.665
Cat	Il6	0.664
Impdh2	Sat1	0.664
Dhx9	Pcna	0.663
Fos	Map2k6	0.663
Hmgcr	Apoe	0.663
Ly6c1	Cx3cr1	0.663
Prom1	Cxcl12	0.662
Ptgs2	Irf1	0.662
Rag1	Il2ra	0.662
Vegfa	Nfkb1	0.662
Serpine1	Apoe	0.662
Icam1	Cd14	0.662
Mthfd2	Yars	0.662
Pklr	Gpd2	0.662
Agt	Atp2a2	0.661
Myd88	Il17a	0.661
Hspa1b	Pten	0.661
Prdm1	Il6	0.661
Prom1	Eng	0.661
Il17ra	Ccl2	0.661
Nfkb1	Irf1	0.66
Bcar1	Jak2	0.66
Nfkb1	Apoe	0.66
Stat3	Bcl2l11	0.66
Hspa1b	Jun	0.659
Ier2	Fos	0.659
Atf4	Gadd45a	0.658
Fos	Nqo1	0.658
Idi1	Hmgcs2	0.658
Agt	Flt1	0.658
Dhcr7	Fdft1	0.658
Serpine1	Rock2	0.657
Egr2	Fosb	0.656
Rhob	Rock2	0.656
Hnrnpab	Ddx21	0.655
Flt1	Eng	0.654
Agt	Pcna	0.654
Myod1	Msc	0.654
Myod1	Id4	0.653
Stat3	Cdkn1b	0.653
Atf3	Fos	0.652
Gabrg2	Clcn2	0.652
Orc1	Ccng1	0.652
Gabpb1	Tubb6	0.652
Cxcl12	Flt1	0.651
Ptgs2	Eng	0.651
Dhcr7	Hsd3b7	0.651
Hspa5	Il6	0.651
Nfkbiz	Il6	0.65
Dnajc1	Hspa1a	0.65
Flt1	Il6	0.65
Grwd1	Gar1	0.65
Dusp1	Fosb	0.65
Mafk	Nfe2l3	0.65
Cxcl12	Ezr	0.65
Dnajc1	Hspa4l	0.649
Stat3	Hamp	0.649
Agt	Eng	0.649
Cxcl12	Ccl12	0.649
Sipa1l2	Rap2a	0.649
Ptprj	Flt1	0.649
Selp	Aoc3	0.649
Lipa	Sptlc2	0.648
Pxn	Pten	0.648
Abhd5	Sptlc2	0.648
Grwd1	Ipo4	0.648
Relb	Jak2	0.648
Icam1	Il2ra	0.647
Ptgs2	Apoa1	0.647
Crem	Atf3	0.647
Dhcr7	Hmgcr	0.646
Pik3r1	Vcl	0.646
Impdh2	Aars	0.646
Relb	Ikbke	0.646
Ikbke	Nfkb1	0.646
Jak2	Irf1	0.646
Nsa2	Gar1	0.645
Bcl3	Il6	0.645
Dnm1	Sh3gl3	0.645
Hsph1	Hspa5	0.644
Rsl1d1	Dnttip2	0.644
Mapk13	Ptpn6	0.644
Cdkn1c	Myod1	0.644
Srsf1	Hnrnpab	0.644
Nos3	Eng	0.643
Hmgcs2	Fdft1	0.643
Hspa5	Jak2	0.641
Zfp36	Btg2	0.641
Idi1	Hsd17b7	0.641
Plat	Vtn	0.641
Rhob	Mapk13	0.641
Cebpb	Junb	0.641
Vegfa	Rock2	0.641
Jak2	Pten	0.64
Atf3	Il6	0.64
Hspa5	Pten	0.64
Gadd45a	Atf3	0.64
Stxbp1	Bet1l	0.64
Dnajc1	Hsph1	0.64
Vcl	Rock2	0.639
Jun	Ikbke	0.639
Ptk2	Mmp14	0.639
Gadd45a	Ddit3	0.638
Stat3	Myod1	0.637
Serpine1	Ptgs2	0.637
Stxbp1	Sec22b	0.637
Icam1	Serpine1	0.637
Cxcl2	Cd14	0.636
Hnrnpab	Gar1	0.636
Cxcl10	Ccl17	0.636
Mcm3	Hat1	0.636
Ezr	Vcl	0.636
Gadd45a	Il6	0.634
Atf3	Btg2	0.634
Mecom	Fos	0.634
Sgk1	Agt	0.634
Nr4a1	Btg2	0.634
Junb	H2afy	0.634
Cdkn1c	Pcna	0.634
Junb	Socs3	0.633
Socs1	Il17a	0.633
Icam1	Nos3	0.633
Vegfa	Ccnd1	0.633
Ren1	Ptgs2	0.633
Hspa1b	Icam1	0.633
Stat3	Bhlhe40	0.632
Stat3	Csf2rb2	0.632
Nfkbiz	Cxcl1	0.632
Ptgs2	Nfkbia	0.632
Ezr	Jun	0.632
Rag1	Ikzf1	0.632
Bckdha	Pklr	0.632
Tert	Fos	0.632
Hspa1b	Yars	0.631
Ccnd1	Gadd45a	0.631
Il6	Saa3	0.631
Ccl17	Ccl2	0.631
Ccnd1	Nfkb1	0.63
Ikzf1	Il2ra	0.629
Stat3	Elp2	0.629
Hipk2	Plk2	0.629
Nrip1	Lpl	0.629
Egr2	Wnt3a	0.629
Cxcl10	Socs1	0.629
Pik3r1	Jun	0.628
Jun	Pcna	0.628
Gadd45a	Nfkb1	0.628
Actb	Tubb6	0.628
Rag1	Spn	0.628
Ier2	Btg2	0.628
Hspa5	Yars	0.628
Taok3	Map2k6	0.627
Flt1	Nos3	0.627
Junb	Egr2	0.627
Jun	Myd88	0.626
Selp	Apoe	0.626
Cxcl2	Myd88	0.626
Hipk3	Plk2	0.626
Acadvl	Bckdha	0.626
Ptpn1	Dusp1	0.625
Fosl1	Pim1	0.625
Gadd45a	Ccng1	0.625
Hspa1b	Nqo1	0.625
Cxcl1	Saa3	0.625
Socs3	Atf3	0.625
Actb	Fos	0.624
Rbms1	Ptgs2	0.624
Impdh2	Hspa5	0.624
Prpsap2	Yars	0.624
Mrps11	Yars	0.624
Mettl1	Yars	0.624
Irf1	Cdkn1b	0.623
Hspa5	Sel1l	0.623
Hyou1	Yars	0.622
Myod1	Jun	0.622
Cxcl2	Nfkbiz	0.622
Ptpn2	Ptgs2	0.622
Ldlr	Ccl2	0.621
Actb	Mapk6	0.621
Hspa1b	Impdh2	0.621
Ccnd1	Il6	0.621
Irf4	Irf1	0.621
Actb	Irf1	0.62
Ddx21	Yars	0.62
Fos	H2afy	0.619
Fosl1	H2afy	0.619
Atf3	H2afy	0.619
Nr4a1	Fosb	0.619
H2afy	Fosb	0.619
Impdh2	Hyou1	0.619
Bcar1	Cxcl12	0.618
Tagln2	Tpm4	0.618
Stat3	Flt1	0.618
Cat	Nqo1	0.618
Ndp	Fzd8	0.618
Fos	Ccnd2	0.617
Cd3e	Jun	0.617
Tnfrsf18	Nfkb1	0.617
Pcna	Fos	0.616
Junb	Dusp1	0.616
Myh10	Rhob	0.616
Myh10	Vcl	0.615
Vegfa	Agt	0.615
Sfn	Cdkn1b	0.614
Pxn	Vtn	0.614
Crem	Nr4a2	0.614
Cxcl12	Agt	0.613
Impdh2	Ipo4	0.613
Gria2	Fosb	0.613
Map2k6	Gadd45b	0.612
Bcar1	Mmp14	0.612
Nos3	Fos	0.612
Lmna	Fos	0.611
Stat3	Pcna	0.611
Agt	Cdkn1b	0.611
Atf4	Dnajc3	0.611
Pxn	Efnb1	0.61
Hmgcs2	Sc4mol	0.61
Ptpn2	Pik3r1	0.61
Ppp1r15a	Dnajc3	0.61
Ldlr	Il6	0.61
Srxn1	Tubb6	0.61
Ccnd1	Tert	0.609
Impdh2	Hsph1	0.609
Fah	Gstt1	0.609
Bcl3	Socs3	0.609
Pdlim7	Vcl	0.609
Impdh2	Hspa4l	0.609
Cd14	Cd28	0.608
Pkdcc	Myd88	0.608
Il6	Lpl	0.608
Arid1a	Actb	0.608
Dab1	Ldlr	0.608
Ptpn2	Ptpn6	0.608
Hspa1a	Impdh2	0.608
Cd28	Il6	0.608
Cxcl2	Il17a	0.607
Pxn	Rock2	0.607
Cd28	Il17a	0.607
Jun	Nr4a1	0.607
Nrip1	Mst1	0.607
Ly6c1	Ccl2	0.607
Ly6c1	Il6	0.607
Fos	Lpl	0.606
Spn	Il2ra	0.606
Apoa1	Hmgcr	0.606
Impdh2	Pnp	0.606
Eif1a	Yars	0.606
Grwd1	Ddx50	0.606
Pcna	Hat1	0.606
Hspa4l	Yars	0.605
Pten	Ccl2	0.605
Hsph1	Yars	0.605
Il6	Pten	0.605
Bcar1	Agt	0.604
Ppm1g	Epha2	0.604
Eif1a	Etf1	0.604
Atf3	Dusp1	0.604
Ppm1g	Ephb3	0.604
Ren1	Nos3	0.604
Pcna	Hspa5	0.604
Pik3r1	Il6	0.604
Bcl2l11	Pten	0.604
Junb	Nr4a1	0.603
Hspa1b	Ccl2	0.603
Serpine1	Ldlr	0.603
Prdm1	Irf1	0.603
Cd14	Il2ra	0.603
Ptgs2	Cat	0.602
Icam1	Myd88	0.602
Relb	Icam1	0.602
Ralgds	Vtn	0.602
Impdh2	Pccb	0.602
Jun	Mgp	0.601
Bcl3	Ikbke	0.601
Ikbke	Nfkbia	0.601
Myod1	Fos	0.601
Azin1	Yars	0.601
Nfkb1	Pten	0.601
Cxcl2	Ptgs2	0.6
Cxcl12	Eng	0.6
Fgfr1	Pten	0.6
Ddx50	Yars	0.6
Cd3e	Jak2	0.6
Cdkn1c	Fos	0.6
Nfkb2	Nfkbiz	0.599
Ccnd1	Pik3r1	0.599
Agt	Cat	0.599
Vegfa	Actb	0.599
Nfkb1	Pcna	0.599
Hspa1b	Fos	0.599
Cebpb	Fos	0.599
Sgk1	Avp	0.599
Hspa1b	Hspa4l	0.599
Pcna	Pten	0.598
Socs3	Myd88	0.598
Hspa1b	Fdx1	0.598
Stxbp1	Dnm1	0.598
Icam1	Nfkb2	0.598
Vegfa	Ccl12	0.597
Srsf1	Dhx9	0.597
Bcar1	Flt1	0.597
Socs1	Irf4	0.597
Rgs2	Gnai2	0.597
Hspa1a	Yars	0.596
Ikzf1	Nfkb1	0.596
Nfkbiz	Il17a	0.596
Actb	Rhog	0.596
Ccnd1	Bcl6	0.596
Socs1	Il13ra1	0.596
Pten	Epha2	0.595
Klf2	Nos3	0.595
Dusp1	Btg2	0.595
Sgk1	Pten	0.595
Pxn	Agt	0.594
Nfkb2	Ikbke	0.594
Grwd1	Mettl1	0.594
Gnai2	Rgs16	0.594
Ptgs2	Map2k6	0.593
Cdkn1c	Sgk1	0.593
Myh10	Myod1	0.593
Rhob	Fos	0.593
Cdkn1c	Jun	0.593
Urm1	Elp2	0.593
Rgs2	Agt	0.593
Cxcl12	Ptger1	0.593
Actb	Mapk13	0.593
Agt	Ezr	0.592
Stx3	Bet1l	0.592
Cxcl10	Map2k6	0.592
Gnai2	Mapk6	0.592
Ldha	Yars	0.592
Abhd5	Acadvl	0.592
Dnm1	Pxn	0.591
Socs3	Ptpn1	0.591
Ikbke	Birc3	0.591
Nrip1	Apoa1	0.591
Socs3	Sh2b3	0.59
Clic4	Clcn2	0.59
Bcar1	Pten	0.59
Actb	Dnm1	0.59
Rdh11	Cyp51	0.589
Pten	Has1	0.589
Cxcl10	Nfkb1	0.589
Gadd45a	Fos	0.588
Plk2	Tubb6	0.588
Lhx6	Pde1c	0.588
Mecom	Fosb	0.588
Pcna	Spast	0.588
Actb	Irf4	0.588
Il6	Ptpn6	0.587
Smad1	Btg2	0.587
Impdh2	Snx6	0.586
Aktip	Fos	0.586
Vegfa	Ldha	0.586
Cat	Hspa5	0.585
Ccng1	Cdkn1b	0.585
Ptgs2	Tert	0.585
Myd88	Gadd45b	0.585
Srsf1	Ddx21	0.584
Icam1	Il17a	0.584
Cebpb	Bhlhe40	0.584
Ptpn1	Epha2	0.584
Fgfr1	Wnt3a	0.583
Tbl1xr1	Nrip1	0.583
Myd88	Cxcl1	0.583
Tert	Irf1	0.583
Aktip	Jun	0.583
Fdx1	Hspa5	0.583
Agt	Rbp4	0.583
Cebpb	Ccl2	0.583
Jun	Ccl12	0.582
Stat3	Nfkb2	0.582
Zfp36	Nfkbiz	0.582
Cebpb	Ddit3	0.582
Crem	Nos3	0.582
Kif5c	Nde1	0.581
Bcar1	Ptpn6	0.581
Irs2	Il2ra	0.581
Dhcr24	Pklr	0.581
Rhog	Pxn	0.581
Fos	Irf1	0.581
Dhx9	Xrcc5	0.581
Lgals3	Jun	0.58
Flt1	Nfkb1	0.58
C4b	Fos	0.58
Selp	Il17a	0.58
Ddx21	Gar1	0.58
Nos3	Apoe	0.58
Hspa4l	Hspa5	0.58
Gadd45g	Map2k6	0.58
Plat	Timp1	0.58
Kdelr2	Arl4c	0.579
Hmgcs2	Sqle	0.579
Jun	Klf6	0.578
Jun	Btg2	0.578
Cat	Nfkbia	0.578
Hspa1b	Krt8	0.578
Vegfa	Atf4	0.578
Hnrnpab	Ran	0.578
Zfp36	Jun	0.578
Ptpn2	Il6	0.578
Aqp4	Avp	0.577
Stat3	Pcbp1	0.577
Mmp14	Jun	0.576
Ppm1g	Trim28	0.576
Jun	Sdc2	0.576
Zwint	Trim28	0.576
Cat	Apoe	0.576
Plscr1	Rasd1	0.576
Cdadc1	Dido1	0.575
Hsph1	Fdx1	0.575
Hyou1	Fdx1	0.575
Icam1	Spn	0.575
Hspa4l	Fdx1	0.575
Nos3	Fosl1	0.575
Hspa1a	Fdx1	0.575
Vegfa	Jak2	0.575
Hspa1b	Nfkb1	0.574
Junb	Nos3	0.574
Jak2	Hbegf	0.574
Sfn	Ran	0.574
Gabrg2	Gabrr2	0.574
Tgif1	Smad1	0.574
Pcna	Il6	0.573
Cd3e	Fos	0.573
Tubb4a	Kif5c	0.573
Flt1	Ptpn6	0.572
Hnrnpab	Srsf7	0.572
Rhob	Pten	0.571
Nsa2	Rad23b	0.571
Rhob	Ezr	0.571
Hspa1a	Hspa4l	0.571
H2-DMb1	Mr1	0.571
Gclc	Nfkb1	0.571
Ikzf1	Pten	0.571
Pik3r1	Efnb1	0.57
Dab1	Pik3r1	0.57
Crem	Ccnd1	0.57
Egr2	Atf3	0.57
Mgp	Fosl1	0.57
Top3b	Yars	0.57
Maff	Nfe2l3	0.57
Myh10	Dnm1	0.57
Ren1	Avp	0.569
Crem	Gast	0.569
Ccl17	Il6	0.568
Socs3	Fos	0.568
Gadd45a	Hspa5	0.568
Vegfa	Socs3	0.568
Sertad1	Trim28	0.568
Nsa2	Rad23a	0.568
Hspa1a	Pten	0.568
Bcl3	Birc3	0.568
Jun	Gadd45a	0.567
Agt	Ptger1	0.567
Hsd3b7	Papss2	0.567
Tubb4a	Plk2	0.567
Zhx1	Nfya	0.567
Smad1	Serpine1	0.566
Smad1	Eng	0.566
Ralgds	Fos	0.566
Cyr61	Zwint	0.566
Flt1	Ppm1g	0.565
Tnxb	Sat1	0.565
Pklr	Papss2	0.565
Vegfa	Prom1	0.565
Fgfr1	Ppm1g	0.565
Ccl17	Ccl7	0.565
Pkdcc	Ppm1g	0.565
Selp	Vegfa	0.565
Ppm1g	Pim1	0.565
Ppm1g	Jak2	0.565
Dynlt1b	Nde1	0.565
Ldha	Pccb	0.565
Stk40	Ppm1g	0.565
Hipk2	Cdkn1b	0.564
Ldha	Cct3	0.564
Impdh2	Trim28	0.563
Myh10	Rhog	0.563
Ptk2	Eng	0.563
Cdkn2d	Pcna	0.563
Atf3	Klf6	0.563
Ldha	Jun	0.562
Ptk2	Rhob	0.562
Cldn4	Epha2	0.562
Ran	Nfkb1	0.562
Gns	Sumf1	0.562
Ldlr	Atf3	0.561
Vegfa	Cxcr7	0.561
Rhog	Gnai2	0.561
Ldlr	Flt1	0.561
Mcm3	H2afx	0.561
Nqo1	Gstt1	0.561
Nkx3-1	Pten	0.56
Cat	Glrx	0.559
Pcbp1	Il6	0.559
Ptafr	Jak2	0.559
Gnai2	Rrad	0.559
Aars	Ran	0.559
Srxn1	Ppm1g	0.559
Agt	Plat	0.559
Jak2	Irf4	0.559
Fpr3	Ccl2	0.558
Socs3	Ptpn6	0.558
Hspa1b	Dusp1	0.558
Selp	Serpine1	0.558
Sc4mol	Pcna	0.558
Agt	Cyr61	0.558
Ch25h	Pcna	0.558
Ptgs2	Jak2	0.558
Vegfa	Mgp	0.557
Junb	Irf1	0.557
Arfgap2	Tsg101	0.557
Gnai2	Rap2a	0.557
Gnai2	Gem	0.557
Gclc	Papss2	0.557
Hspa1b	Pcna	0.557
Gnai2	Rasl11b	0.557
Egr2	Pten	0.556
Serpine1	Lpl	0.556
Relb	Irf1	0.556
Nfkb2	Ran	0.556
Arl4c	Arfgap2	0.556
Arid1a	Jun	0.556
Il6	Gadd45b	0.556
Cd3e	Cd6	0.555
Use1	Stx3	0.555
Tgfbr2	Ppp1r15a	0.555
Ptpn1	Pten	0.555
Stat3	Sdc2	0.555
Hspa5	Papss2	0.555
Cxcl2	Socs3	0.554
Urm1	Vcl	0.554
Prdm1	Top3b	0.554
AW554572	Sfn	0.554
Ptgs2	Cxcl1	0.554
Rassf1	Mst1	0.554
Actb	Pten	0.554
Sc4mol	Eif3f	0.554
Jak2	Ccl12	0.554
Slc3a2	Sdsl	0.554
Elf4	Il2ra	0.554
Rad23b	Pcna	0.554
Cr2	Cd14	0.554
Kl	Agt	0.553
Ndp	Corin	0.553
Jak2	Gadd45b	0.553
Papss2	Sult5a1	0.553
Gria2	Jun	0.553
Pten	Ephb3	0.553
Fdft1	Ldlr	0.553
Sec22b	Snx4	0.553
Vegfa	Rhob	0.552
Gabrg2	Clic4	0.552
Cxcl2	Nfkbia	0.552
Mapk6	Ptpn6	0.552
Nfkbia	Ccl2	0.552
Mocs2	Aox1	0.552
Jun	Birc3	0.551
Socs3	Nfkbiz	0.551
Ralgds	Rap2a	0.551
Sgk1	Pik3r1	0.551
Gabrr2	Clcn2	0.551
Impdh2	Pklr	0.551
Mapk6	Fos	0.55
Hspa1b	Tfam	0.55
Lmna	Cat	0.55
Relb	Cxcl10	0.55
Il6	Il17ra	0.55
Ptgs2	Apoe	0.55
Anpep	Eng	0.55
Nfkb2	Nos3	0.55
Irf4	Rock2	0.549
Iars	Mthfd2	0.549
Socs3	Nfkb1	0.549
Bcl3	Icam1	0.549
Cebpg	Fos	0.549
Ptgs2	Fosl1	0.548
Jun	Apoe	0.548
Cxcl12	Ccl17	0.548
Stat3	Fgfr1	0.548
Sdc2	Fos	0.548
Agt	Socs3	0.548
Ptgs2	Nucb1	0.548
Stat3	Cxcl10	0.548
Ran	Nfkbia	0.548
Serpine1	Fos	0.548
Zfp36	Nfkbia	0.548
Junb	Cyr61	0.547
Fosl1	Ccl7	0.547
Aqp4	Gpd2	0.547
Gclc	Nfe2l3	0.547
Atp6v0b	Ifitm3	0.547
Tcf12	Msc	0.546
Jun	Flt1	0.546
Rhob	Epha2	0.546
Fam110a	Il17a	0.546
Dynlt1b	Pvr	0.546
Cd14	Cxcl1	0.546
Ipo4	Kpna3	0.546
Ptk2	Ptpn1	0.546
Icam1	Ldlr	0.546
Agt	Rock2	0.546
Selp	Ptx3	0.546
Myd88	Ptx3	0.545
Pxn	Jun	0.545
Crem	Mapk13	0.545
Hspa1b	Actb	0.545
Acadvl	Lipa	0.545
Cxcl12	Pten	0.545
Tnfrsf18	Il17a	0.545
Acadvl	Socs3	0.545
Cxcl10	Cd83	0.544
Ell	Vps25	0.544
Ikzf1	Jak2	0.544
Mapk6	Atf3	0.544
Fos	Ccl12	0.544
Hspa1b	Agt	0.544
Dnm1	Cxcl10	0.544
Saa3	Ccl2	0.543
Crem	Fosl1	0.543
Pcna	Tert	0.543
Atf4	Dnajb9	0.543
Actb	Il6	0.543
Mafk	Nqo1	0.543
Jun	Vtn	0.542
Dao	Cat	0.542
Vegfa	Ccnd2	0.542
Ndp	Ran	0.542
Dnm1	Agt	0.542
Cr2	C4b	0.542
Map2k6	Ccl2	0.542
Dnaja1	Cct3	0.541
Bcl2l11	Cdkn1b	0.541
Prdm1	Jun	0.541
C4b	Mrps11	0.541
Cxcl2	Nfkb1	0.541
Ankhd1	Ankrd17	0.541
Rag1	Xrcc5	0.541
Phrf1	Smad1	0.541
Add1	Tpm4	0.541
Jun	Ccng1	0.54
Apoa1	Nos3	0.54
Pik3r1	Sdc2	0.54
Nr1h4	Lpl	0.54
Clic4	Gabrr2	0.54
Hspa4l	Papss2	0.54
Ptgs2	Ptpn1	0.539
Ptpn2	Cat	0.539
Cd14	Cxcl10	0.539
Bcar1	Ptpn2	0.539
Ddx21	Dhx32	0.539
Rhob	Pik3r1	0.539
Lhx6	Nkx6-2	0.539
Dhx32	Ddx50	0.539
Crem	Fosb	0.539
Cebpb	Dusp1	0.539
Ezr	Spn	0.538
Impdh2	Gar1	0.538
Ptk2	Jun	0.538
Crem	Cyp51	0.538
Icam1	Cd28	0.538
Rhob	Gnai2	0.537
Relb	Ccl2	0.537
Ptpn2	Nos3	0.537
Serpine1	Atf3	0.537
Il17a	Pten	0.537
Hspa1a	Cat	0.537
Trim28	Cdkn1b	0.537
Ptgs2	Atf3	0.537
Jak2	Gadd45g	0.537
Hsph1	Papss2	0.536
Dusp1	Nr4a1	0.536
Sh3gl3	Sat1	0.536
Hspa1a	Papss2	0.536
Hspa1b	Papss2	0.536
Arid1a	Irf4	0.536
Hspa1b	Hyou1	0.536
Tgfbr2	Bmp5	0.536
Stat3	Ccnd2	0.536
Hyou1	Papss2	0.536
Myd88	Sh3gl3	0.535
Lin7c	Kpna3	0.535
Siah2	Mst1	0.535
Sh3gl3	Il6	0.535
Ptk2	Chrnb1	0.535
Ccnd1	Sh3gl3	0.535
Ptgs2	Sh3gl3	0.535
Ucp2	Agt	0.535
Atg14	Atg4b	0.535
Ptk2	Chrna1	0.535
Bcl2l11	Ccl2	0.535
Eif2c2	Dhx9	0.534
Jun	Chrna1	0.534
Jak2	Mapk13	0.534
Hsph1	Fkbp4	0.534
Kpna3	Tert	0.534
Bcar1	Icam1	0.534
Actb	Hspa5	0.533
Lgals3	Ccl2	0.533
Hmgcs2	Ldlr	0.533
Arid1a	Irf1	0.532
Il6	Sdc2	0.532
Cdkn1c	Ccng1	0.532
Dnm1	Efnb1	0.532
Serpine1	Birc3	0.532
Grwd1	Impdh2	0.532
Pxn	Chrna1	0.531
Socs1	Ptpn6	0.531
Ldha	Impdh2	0.531
Hspa5	Ero1l	0.531
Arhgef7	Chrna1	0.531
Pum2	Cnot6l	0.53
Pcna	Irf1	0.53
Fosl1	Ccl12	0.53
Arid1a	Vdr	0.53
Smad1	Fos	0.529
Ptpn1	Ptpn6	0.529
Tagln2	Actb	0.529
Cdkn1c	Id4	0.529
Mmp14	Cdkn1b	0.529
Dnm1	Cxcl12	0.529
Smad1	Jun	0.529
Hspa1b	Sel1l	0.528
Ccnd1	Mapk13	0.528
Bcl6	Ccnd2	0.528
Gar1	Ddx50	0.527
Socs3	Hamp	0.527
Rassf1	Klf2	0.527
Vegfa	Gast	0.527
Ier2	Nr4a1	0.527
Ezr	Cd81	0.527
Bcl3	Ccnd1	0.527
Pcna	Kpna3	0.527
Hspa1a	Pxn	0.526
Atf3	Ccl2	0.526
Pik3r1	Ephb3	0.526
Ppp1r15a	Gadd45a	0.526
Atf4	Cebpb	0.526
Junb	Btg2	0.526
Zfp36	Mapk13	0.525
Serpine1	Nfkb1	0.525
Cebpg	Ddit3	0.525
Fgfr1	Efnb1	0.525
Crem	Junb	0.525
Agt	Nfkb1	0.525
Mapk6	Pten	0.525
Rhob	Ptp4a1	0.525
Dhx9	Ddx50	0.525
Cyr61	Atf3	0.524
Cdkn1c	Tert	0.524
Hipk2	Fbxo3	0.524
Vegfa	Pcna	0.524
Pcna	Cat	0.524
Gabpb1	Nos3	0.524
Pklr	Cat	0.523
Smad1	Atf3	0.523
Id4	Pten	0.523
Nfkbiz	Nos3	0.523
Ier2	Zfp36	0.523
Acadvl	Hsd3b7	0.523
Jun	Ccl7	0.523
Crem	Ccnd2	0.523
Apoa1	Rbp4	0.523
Ankhd1	Nos3	0.522
Bcl3	Nos3	0.522
Impdh2	Ddx21	0.522
Atf3	Mapk13	0.522
Lgals3	Timp1	0.522
Cdkn2d	Nos3	0.522
Ptgs2	Timp1	0.522
Mmp14	Serpine1	0.522
Nos3	Ankrd17	0.522
Crem	Vegfa	0.521
Mug1	Hrg	0.521
Mmp14	Plat	0.521
Avp	Fos	0.521
Actb	Flt1	0.521
Impdh2	Papss2	0.521
Srsf1	Gar1	0.52
Hyou1	Cnpy2	0.52
Stat3	Atp2a2	0.52
Nfya	Elp2	0.52
Sgk1	Mapk13	0.52
Myod1	Ifrd1	0.52
Use1	Stxbp1	0.52
Cdkn1c	Sfn	0.519
Jun	Ccnd2	0.519
Pxn	Ptpn6	0.519
Synj2	Sh3gl3	0.519
Impdh2	Dnaja1	0.519
Dnaja1	Yars	0.519
Nsa2	Dnttip2	0.519
Atp2a2	Hspa5	0.519
Cxcl2	Ccl12	0.519
Nfkbiz	Pim1	0.518
Vcl	Pten	0.518
Ddit3	Fosl1	0.518
Atf3	Irf1	0.518
Idi1	Dhcr24	0.518
Acadvl	Sat1	0.518
Ptgs2	Pten	0.518
Plk2	Pten	0.518
Vtn	Apoe	0.518
Socs3	Cxcl10	0.518
Acan	Col2a1	0.517
Iars	Cct3	0.517
Pxn	Ptpn1	0.517
Ptgs2	Pcna	0.517
Ch25h	Hmgcr	0.517
Nfkb2	Tert	0.517
Irf1	Ccl2	0.517
Myd88	Hspa5	0.517
Nfkb1	Cdkn1b	0.517
Adamts1	Timp1	0.516
Fos	Ccng1	0.516
Hspa1a	Hyou1	0.516
Hsd17b7	Hmgcr	0.515
Ptk2	Jak2	0.515
Pcna	Yars	0.515
Icam5	Cd83	0.515
Hmgcs2	Cyp51	0.515
Rhog	Rock2	0.515
Cdkn2d	Nfkbia	0.515
Rhob	Jak2	0.514
Dusp1	Plk2	0.514
Jun	Krt8	0.514
Ezr	Gast	0.514
Icam1	Fos	0.514
Il6	Birc3	0.514
Icam1	Timp1	0.514
Actb	Egr2	0.513
Cxcl10	Il2ra	0.513
Atf4	Fosl1	0.513
Mapk6	Fosl1	0.513
Relb	Nfkbiz	0.513
Serpine1	Nr4a1	0.513
Stxbp1	Gria2	0.513
Selp	Cxcl12	0.512
Il6	Eng	0.512
Tbl1xr1	Ccl2	0.512
Pnp	Flt1	0.512
Ren1	Jun	0.512
Rag1	Il6	0.512
Nfkbia	Irf1	0.512
Ldlr	Plat	0.512
Nos3	Jak2	0.512
Ly6c1	Il2ra	0.512
Ikbke	Nfkbiz	0.512
Lhx6	Hmx3	0.512
Zfp36	Ppp1r15a	0.512
Sgk1	Hspa5	0.511
Nfe2l3	Nqo1	0.511
Jun	Hipk3	0.511
Serpine1	Fosl1	0.511
Actb	Bcl6	0.511
Prom1	Flt1	0.511
Ghrl	Il6	0.511
Mst1	Plxna3	0.51
Fgfr1	Fos	0.51
Irf1	Birc3	0.51
Actb	Nfkb1	0.51
Jun	Rock2	0.51
Ly6c1	Il17a	0.51
Eif2b4	Impdh2	0.51
Cyr61	Fosb	0.51
Apoa1	Nde1	0.509
Uros	Phc2	0.509
Hsd3b7	Akr1c6	0.509
Rdh11	Ptgr1	0.509
Cenpb	Rasd1	0.509
Eif1a	Ddx21	0.509
Myod1	Egr2	0.509
Pias2	Jak2	0.509
Rhob	Jun	0.508
Apoa1	Vtn	0.508
Krt8	Fos	0.508
Il2ra	Ccnd2	0.508
Cbr1	Ptgr1	0.508
Hist1h1e	H2afy	0.508
Hspa1a	Jun	0.508
Ccnd1	Atf3	0.507
Icam1	Ghrl	0.507
Flt1	Rock2	0.507
Cxcl1	Timp1	0.507
Aars	Msh5	0.507
C4b	Anpep	0.506
Nme4	Glrx	0.506
Bcar1	Rhob	0.506
Mrps11	Rad23b	0.505
Pten	Mapk13	0.505
Mrps11	Rad23a	0.505
Mcm3	Aspm	0.505
Ran	Pcna	0.505
Pxn	Gast	0.505
Fos	Nfkbia	0.504
Cer1	Bmp5	0.504
Lmna	Mapk13	0.504
Gadd45a	Cdkn1b	0.504
Rhob	Flt1	0.504
Slc3a2	Slc1a4	0.504
Pik3r1	Pim1	0.503
Myh10	Rasd1	0.503
Serpine1	Mst1	0.503
Abhd5	Bckdha	0.503
Bckdha	Lipa	0.503
Bcl3	Cdkn2d	0.503
Nfkb2	Il17a	0.503
Efnb1	Rock2	0.503
Rhob	Cdkn1b	0.503
Junb	Nfkbiz	0.502
Maff	Atf3	0.502
Synj2	Ephb3	0.502
Zfp36	Fosb	0.502
Dusp1	Nfkbia	0.501
Ankhd1	Ptpn6	0.501
Jun	Hspa5	0.501
Irs2	Ptpn6	0.501
Ankrd17	Ptpn6	0.501
Nr4a2	Gast	0.501
Bmp5	Wnt3a	0.5
Icam1	Ccl7	0.5
Mapk6	Fosb	0.5
Sgk1	Nos3	0.5
Plat	Il6	0.5
Myh10	Rap2a	0.5
Ier2	Egr2	0.5
Il6	Ccl12	0.5
Cd14	Nfkb1	0.499
Stat3	Atf3	0.499
Ren1	Apoe	0.499
Nfkb2	Jun	0.499
Ptgs2	Flt1	0.499
Vegfa	Tert	0.498
Pxn	Epha2	0.498
Jun	Plat	0.498
Cxcl10	Ptgs2	0.498
Uvrag	Atg4b	0.498
Dnajb9	Cct3	0.498
Dnajc3	Cct3	0.498
Ikzf1	Prom1	0.498
Ndufv3	Pde9a	0.498
Ikzf1	Irf4	0.498
Fgfr1	Ptpn6	0.497
Myh10	Agt	0.497
Actb	Nr4a1	0.497
Il6	Hbegf	0.497
Icam1	Cat	0.497
Ldha	Fah	0.497
Fgfr1	Jun	0.497
Socs3	Ptgs2	0.496
Crem	Dusp1	0.496
Nfkb1	Fosl1	0.496
Gria2	Fos	0.496
Il17a	Ccl12	0.496
Dnm1	Nos3	0.496
Bcl3	Irf1	0.496
Cat	Fos	0.496
Hspa1b	Gsta4	0.495
Nfkb1	Hspa5	0.495
Nfkbiz	Ier3	0.495
Ptprj	Sdc2	0.495
Stat3	Ptafr	0.495
Nr1h4	Birc3	0.494
Bcar1	Vtn	0.494
Orc1	H2afx	0.494
Pcna	Nfkbia	0.494
Il6	Vtn	0.494
Fosl1	Ccnd2	0.493
Actb	Pklr	0.493
Hmgcs2	Ch25h	0.493
Pi4k2a	Wnt3a	0.493
Ipo4	Ran	0.493
Actb	Ccng1	0.493
Relb	Cd83	0.492
Hmgcs2	Apoe	0.492
Cnot6l	Ankrd17	0.492
Plat	Apoe	0.492
Hpgd	Ptgr1	0.491
Nr4a2	Fosb	0.491
Ptpn2	Dusp1	0.491
Krt8	Coro1c	0.491
Sry	Fosl1	0.491
Gria2	Hspa5	0.49
Cdkn1c	Orc1	0.49
Serpine1	Flt1	0.49
Ldlr	Sqle	0.49
Mmp14	Adamts1	0.49
Ptger1	Ccl2	0.49
Pias2	Il6	0.49
Cat	Ccl2	0.489
Cat	Gstt1	0.489
Mmp14	Flt1	0.489
Stat3	Kl	0.489
Rock2	Ephb3	0.489
Bcl6	Birc3	0.488
Socs3	Il17a	0.488
Dnajc3	Yars	0.488
Sars	Impdh2	0.488
Nfkb1	Dusp1	0.488
Myh10	Rasl11b	0.487
Rag1	Il17a	0.487
Nsa2	Etf1	0.487
Vegfa	Cxcl10	0.487
Trio	Gnai2	0.487
Atf4	Ptpn1	0.487
Myh10	Rrad	0.487
Relb	Myd88	0.487
Cd14	Eng	0.487
Myh10	Gem	0.487
Ddit3	Dnajc3	0.487
Socs3	Jun	0.487
Ankhd1	Cnot6l	0.487
Myd88	Jak2	0.487
Cxcl1	Jak2	0.486
Il2ra	Ccl2	0.486
Rdh11	Fdps	0.486
Ptx3	Ccl2	0.486
Cebpb	Atf3	0.486
Zfp36	Atf3	0.486
Nfkb1	Atf3	0.486
Flt1	Fos	0.486
Srsf1	Ran	0.486
Cxcl1	Nfkbia	0.486
Sat1	Sptlc2	0.485
Flt1	Ptpn1	0.485
Nfil3	Bhlhe40	0.485
Socs1	Trim28	0.485
Cxcr7	Ccl2	0.485
Socs1	Ccl2	0.485
Fosl1	Dusp1	0.485
Bcar1	Ptgs2	0.485
Lmna	Cd83	0.485
Ikbke	Dhx9	0.485
Selp	Nfkb1	0.485
Pprc1	Grwd1	0.484
Selp	Cxcl2	0.484
Socs3	Cd14	0.484
Agt	Nr4a1	0.484
Nr4a2	Fos	0.484
Tgfbr2	Gdf15	0.484
Gadd45a	Fosl1	0.484
Cxcl10	Nfkbia	0.484
Hspa1b	Atf3	0.484
Hspa1b	Jak2	0.484
Nfkbia	Mapk13	0.483
Lmna	Snx6	0.483
Il6	Fosb	0.483
Aktip	Coro1c	0.483
Cxcl12	Ptpn6	0.483
Cxcl12	Serpine1	0.483
Ptprs	Mapk13	0.483
Ucp2	Lpl	0.483
Icam1	Plat	0.483
Nfkb1	Il2ra	0.483
Fpr3	Map2k6	0.483
[truncated: 1,326 more rows]

## Sheet: Table S1F
ID	Description	TermCategory	false discovery rate	matching proteins
mmu00350	Tyrosine metabolism	KEGG	0.0026	Aoc3,Aox1,Fah
mmu04010	MAPK signaling pathway	KEGG	0.0026	Fos,Gadd45a,Hspa1b,Jun,Relb
mmu05166	HTLV-I infection	KEGG	0.0026	Atf3,Crem,Fos,Jun,Relb
mmu05418	Fluid shear stress and atherosclerosis	KEGG	0.0026	Fos,Gsta4,Jun,Nqo1
mmu05210	Colorectal cancer	KEGG	0.0052	Fos,Gadd45a,Jun
mmu04659	Th17 cell differentiation	KEGG	0.0062	Fos,Irf4,Jun
mmu04210	Apoptosis	KEGG	0.0091	Fos,Gadd45a,Jun
mmu04380	Osteoclast differentiation	KEGG	0.0091	Fos,Jun,Relb
mmu04915	Estrogen signaling pathway	KEGG	0.0091	Fos,Hspa1b,Jun
mmu05200	Pathways in cancer	KEGG	0.0091	Fos,Gadd45a,Gsta4,Jun,Nqo1
mmu04921	Oxytocin signaling pathway	KEGG	0.0099	Fos,Jun,Kcnj2
mmu05224	Breast cancer	KEGG	0.0099	Fos,Gadd45a,Jun
mmu05225	Hepatocellular carcinoma	KEGG	0.0125	Gadd45a,Gsta4,Nqo1
mmu05169	Epstein-Barr virus infection	KEGG	0.0203	Hspa1b,Jun,Relb
mmu00982	Drug metabolism - cytochrome P450	KEGG	0.0263	Aox1,Gsta4
mmu04662	B cell receptor signaling pathway	KEGG	0.0263	Fos,Jun
mmu05031	Amphetamine addiction	KEGG	0.0263	Fos,Jun
mmu05140	Leishmaniasis	KEGG	0.0263	Fos,Jun
mmu04260	Cardiac muscle contraction	KEGG	0.0266	Cox8b,Tpm4
mmu05132	Salmonella infection	KEGG	0.0266	Fos,Jun
mmu05133	Pertussis	KEGG	0.0266	Fos,Jun
mmu05323	Rheumatoid arthritis	KEGG	0.0273	Fos,Jun
mmu04658	Th1 and Th2 cell differentiation	KEGG	0.0292	Fos,Jun
mmu01522	Endocrine resistance	KEGG	0.0312	Fos,Jun
mmu04657	IL-17 signaling pathway	KEGG	0.0312	Fos,Jun
mmu04620	Toll-like receptor signaling pathway	KEGG	0.0331	Fos,Jun
mmu04660	T cell receptor signaling pathway	KEGG	0.0331	Fos,Jun
mmu05142	Chagas disease (American trypanosomiasis)	KEGG	0.0331	Fos,Jun
mmu05231	Choline metabolism in cancer	KEGG	0.0331	Fos,Jun
mmu04668	TNF signaling pathway	KEGG	0.0345	Fos,Jun
mmu04725	Cholinergic synapse	KEGG	0.0357	Fos,Kcnj2
mmu04926	Relaxin signaling pathway	KEGG	0.0458	Fos,Jun
GO:0050896	response to stimulus	BP	0.00055	Aoc3,Atf3,Bhlhe40,Crem,Dio2,Fos,Gadd45a,Gdf15,Gem,Gsta4,Hspa1b,Ier3,Igbp1b,Irf4,Jun,Kcnj2,Nqo1,Osmr,Prdm5,Ramp1,Relb,Sqle
GO:0009987	cellular process	BP	0.00089	Aoc3,Aox1,Atf3,Bhlhe40,Cox8b,Crem,Dio2,Fah,Fam101b,Fos,Gadd45a,Gdf15,Gem,Gsta4,Hspa1b,Ier3,Igbp1b,Irf4,Jun,Kcnj2,Nqo1,Osmr,Prdm5,Ramp1,Relb,Sqle,Sumf1,Tpm4
GO:0009628	response to abiotic stimulus	BP	0.0023	Bhlhe40,Dio2,Fos,Gadd45a,Hspa1b,Jun,Kcnj2,Nqo1,Relb
GO:0007623	circadian rhythm	BP	0.013	Bhlhe40,Crem,Jun,Relb
GO:0009605	response to external stimulus	BP	0.013	Atf3,Bhlhe40,Fos,Gadd45a,Gdf15,Ier3,Irf4,Jun,Kcnj2,Nqo1
GO:0032922	circadian regulation of gene expression	BP	0.013	Bhlhe40,Crem,Relb
GO:0060395	SMAD protein signal transduction	BP	0.013	Fos,Gdf15,Jun
GO:0071248	cellular response to metal ion	BP	0.013	Fos,Gsta4,Jun,Nqo1
GO:0071496	cellular response to external stimulus	BP	0.013	Atf3,Fos,Gadd45a,Jun,Kcnj2
GO:0006950	response to stress	BP	0.0142	Aoc3,Atf3,Dio2,Fos,Gadd45a,Gsta4,Hspa1b,Ier3,Irf4,Jun,Nqo1,Relb
GO:0023052	signaling	BP	0.0142	Atf3,Crem,Dio2,Fos,Gadd45a,Gdf15,Gem,Ier3,Igbp1b,Jun,Kcnj2,Osmr,Ramp1,Relb
GO:0055114	oxidation-reduction process	BP	0.0142	Aoc3,Aox1,Cox8b,Dio2,Nqo1,Sqle,Sumf1
GO:0009612	response to mechanical stimulus	BP	0.0164	Fos,Gadd45a,Jun,Kcnj2
GO:0051716	cellular response to stimulus	BP	0.0167	Atf3,Crem,Fos,Gadd45a,Gdf15,Gem,Gsta4,Ier3,Igbp1b,Jun,Kcnj2,Nqo1,Osmr,Prdm5,Ramp1,Relb
GO:0051591	response to cAMP	BP	0.0195	Crem,Fos,Jun
GO:0043011	myeloid dendritic cell differentiation	BP	0.0247	Irf4,Relb
GO:0048519	negative regulation of biological process	BP	0.0247	Aoc3,Atf3,Bhlhe40,Crem,Fam101b,Gadd45a,Gdf15,Gem,Hspa1b,Ier3,Irf4,Jun,Nqo1,Prdm5,Relb
GO:0000122	negative regulation of transcription by RNA polymerase II	BP	0.0251	Atf3,Bhlhe40,Crem,Jun,Prdm5,Relb
GO:0002274	myeloid leukocyte activation	BP	0.0251	Irf4,Jun,Relb
GO:0002573	myeloid leukocyte differentiation	BP	0.0251	Irf4,Jun,Relb
GO:0006357	regulation of transcription by RNA polymerase II	BP	0.0251	Atf3,Bhlhe40,Crem,Fos,Gdf15,Irf4,Jun,Prdm5,Relb
GO:0006725	cellular aromatic compound metabolic process	BP	0.0251	Aox1,Atf3,Bhlhe40,Cox8b,Crem,Dio2,Fah,Fos,Irf4,Jun,Prdm5,Relb,Sqle
GO:0007631	feeding behavior	BP	0.0251	Aoc3,Fos,Gdf15
GO:0009991	response to extracellular stimulus	BP	0.0251	Atf3,Fos,Gdf15,Jun,Nqo1
GO:0034614	cellular response to reactive oxygen species	BP	0.0251	Fos,Jun,Nqo1
GO:0035994	response to muscle stretch	BP	0.0251	Fos,Jun
GO:0044092	negative regulation of molecular function	BP	0.0251	Aoc3,Bhlhe40,Gadd45a,Gem,Hspa1b,Jun,Nqo1
GO:0071276	cellular response to cadmium ion	BP	0.0251	Fos,Jun
GO:1901216	positive regulation of neuron death	BP	0.0251	Fos,Jun,Nqo1
GO:0001562	response to protozoan	BP	0.0259	Ier3,Irf4
GO:0007154	cell communication	BP	0.0259	Atf3,Crem,Dio2,Fos,Gadd45a,Gdf15,Gem,Ier3,Igbp1b,Jun,Osmr,Ramp1,Relb
GO:0035902	response to immobilization stress	BP	0.0259	Aoc3,Fos
GO:0042093	T-helper cell differentiation	BP	0.0259	Irf4,Relb
GO:1902895	positive regulation of pri-miRNA transcription by RNA polymerase II	BP	0.0259	Fos,Jun
GO:0010033	response to organic substance	BP	0.0271	Atf3,Crem,Fos,Gdf15,Jun,Nqo1,Osmr,Prdm5,Relb,Sqle
GO:0010941	regulation of cell death	BP	0.0271	Atf3,Fos,Gadd45a,Gdf15,Hspa1b,Ier3,Jun,Nqo1
GO:0042221	response to chemical	BP	0.0271	Aoc3,Atf3,Crem,Fos,Gdf15,Gsta4,Jun,Nqo1,Osmr,Prdm5,Relb,Sqle
GO:1901360	organic cyclic compound metabolic process	BP	0.0271	Aox1,Atf3,Bhlhe40,Cox8b,Crem,Dio2,Fah,Fos,Irf4,Jun,Prdm5,Relb,Sqle
GO:0007165	signal transduction	BP	0.0272	Atf3,Crem,Fos,Gadd45a,Gdf15,Gem,Ier3,Igbp1b,Jun,Osmr,Ramp1,Relb
GO:0009266	response to temperature stimulus	BP	0.0272	Dio2,Fos,Hspa1b
GO:0009892	negative regulation of metabolic process	BP	0.0272	Aoc3,Atf3,Bhlhe40,Crem,Gadd45a,Hspa1b,Ier3,Jun,Prdm5,Relb
GO:0048518	positive regulation of biological process	BP	0.0277	Aoc3,Atf3,Crem,Fos,Gadd45a,Gdf15,Hspa1b,Ier3,Irf4,Jun,Kcnj2,Nqo1,Osmr,Ramp1,Relb
GO:0045934	negative regulation of nucleobase-containing compound metabolic process	BP	0.0289	Atf3,Bhlhe40,Crem,Ier3,Jun,Prdm5,Relb
GO:0042755	eating behavior	BP	0.0298	Aoc3,Gdf15
GO:0051172	negative regulation of nitrogen compound metabolic process	BP	0.0311	Atf3,Bhlhe40,Crem,Gadd45a,Hspa1b,Ier3,Jun,Prdm5,Relb
GO:0010942	positive regulation of cell death	BP	0.0318	Atf3,Fos,Gadd45a,Jun,Nqo1
GO:0033554	cellular response to stress	BP	0.032	Atf3,Fos,Gadd45a,Ier3,Jun,Nqo1,Relb
GO:0031327	negative regulation of cellular biosynthetic process	BP	0.0322	Atf3,Bhlhe40,Crem,Ier3,Jun,Prdm5,Relb
GO:0048523	negative regulation of cellular process	BP	0.0343	Atf3,Bhlhe40,Crem,Fam101b,Gadd45a,Gdf15,Hspa1b,Ier3,Irf4,Jun,Nqo1,Prdm5,Relb
GO:0009409	response to cold	BP	0.0344	Dio2,Fos
GO:0043618	regulation of transcription from RNA polymerase II promoter in response to stress	BP	0.0355	Atf3,Jun
GO:0019222	regulation of metabolic process	BP	0.0377	Aoc3,Atf3,Bhlhe40,Crem,Fos,Gadd45a,Gdf15,Hspa1b,Ier3,Igbp1b,Irf4,Jun,Prdm5,Ramp1,Relb
GO:0050794	regulation of cellular process	BP	0.0377	Aoc3,Atf3,Bhlhe40,Crem,Fam101b,Fos,Gadd45a,Gdf15,Gem,Hspa1b,Ier3,Igbp1b,Irf4,Jun,Kcnj2,Nqo1,Osmr,Prdm5,Ramp1,Relb
GO:0009314	response to radiation	BP	0.0392	Bhlhe40,Fos,Gadd45a,Jun
GO:0031324	negative regulation of cellular metabolic process	BP	0.0392	Atf3,Bhlhe40,Crem,Gadd45a,Hspa1b,Ier3,Jun,Prdm5,Relb
GO:0051171	regulation of nitrogen compound metabolic process	BP	0.0392	Atf3,Bhlhe40,Crem,Fos,Gadd45a,Gdf15,Hspa1b,Ier3,Igbp1b,Irf4,Jun,Prdm5,Ramp1,Relb
GO:0042981	regulation of apoptotic process	BP	0.0393	Atf3,Gadd45a,Gdf15,Hspa1b,Ier3,Jun,Nqo1
GO:0035914	skeletal muscle cell differentiation	BP	0.0424	Atf3,Fos
GO:0002763	positive regulation of myeloid leukocyte differentiation	BP	0.0432	Fos,Jun
GO:0006351	transcription, DNA-templated	BP	0.0432	Atf3,Bhlhe40,Crem,Fos,Irf4,Jun,Prdm5,Relb
GO:0009636	response to toxic substance	BP	0.0432	Fos,Gsta4,Jun,Nqo1
GO:0031667	response to nutrient levels	BP	0.0432	Atf3,Gdf15,Jun,Nqo1
GO:0034097	response to cytokine	BP	0.0432	Fos,Jun,Osmr,Prdm5,Relb
GO:0042326	negative regulation of phosphorylation	BP	0.0432	Atf3,Gadd45a,Ier3,Jun
GO:0045321	leukocyte activation	BP	0.0432	Igbp1b,Irf4,Jun,Relb
GO:0060255	regulation of macromolecule metabolic process	BP	0.0432	Atf3,Bhlhe40,Crem,Fos,Gadd45a,Gdf15,Hspa1b,Ier3,Igbp1b,Irf4,Jun,Prdm5,Ramp1,Relb
GO:0071277	cellular response to calcium ion	BP	0.0432	Fos,Jun
GO:0080090	regulation of primary metabolic process	BP	0.0432	Atf3,Bhlhe40,Crem,Fos,Gadd45a,Gdf15,Hspa1b,Ier3,Igbp1b,Irf4,Jun,Prdm5,Ramp1,Relb
GO:0010604	positive regulation of macromolecule metabolic process	BP	0.0443	Atf3,Crem,Fos,Gadd45a,Gdf15,Ier3,Irf4,Jun,Ramp1,Relb
GO:0065007	biological regulation	BP	0.0446	Aoc3,Atf3,Bhlhe40,Crem,Dio2,Fam101b,Fos,Gadd45a,Gdf15,Gem,Hspa1b,Ier3,Igbp1b,Irf4,Jun,Kcnj2,Nqo1,Osmr,Prdm5,Ramp1,Relb
GO:0031323	regulation of cellular metabolic process	BP	0.0448	Atf3,Bhlhe40,Crem,Fos,Gadd45a,Gdf15,Hspa1b,Ier3,Igbp1b,Irf4,Jun,Prdm5,Ramp1,Relb
GO:0031326	regulation of cellular biosynthetic process	BP	0.0448	Atf3,Bhlhe40,Crem,Fos,Gdf15,Ier3,Irf4,Jun,Prdm5,Ramp1,Relb
GO:0031668	cellular response to extracellular stimulus	BP	0.0448	Atf3,Fos,Jun
GO:0071260	cellular response to mechanical stimulus	BP	0.0448	Gadd45a,Kcnj2
GO:1901362	organic cyclic compound biosynthetic process	BP	0.0448	Atf3,Bhlhe40,Crem,Fos,Irf4,Jun,Prdm5,Relb,Sqle
GO:0051253	negative regulation of RNA metabolic process	BP	0.0467	Atf3,Bhlhe40,Crem,Jun,Prdm5,Relb
GO:0007179	transforming growth factor beta receptor signaling pathway	BP	0.0478	Fos,Jun
GO:0018022	peptidyl-lysine methylation	BP	0.0478	Irf4,Prdm5
GO:0044237	cellular metabolic process	BP	0.0478	Aox1,Atf3,Bhlhe40,Cox8b,Crem,Dio2,Fah,Fos,Gsta4,Irf4,Jun,Nqo1,Prdm5,Ramp1,Relb,Sqle,Sumf1
GO:0065009	regulation of molecular function	BP	0.0478	Aoc3,Bhlhe40,Gadd45a,Gdf15,Gem,Hspa1b,Igbp1b,Irf4,Jun,Nqo1
GO:0043525	positive regulation of neuron apoptotic process	BP	0.0485	Jun,Nqo1
GO:0007568	aging	BP	0.0492	Fos,Jun,Nqo1

## Sheet: Table S1G
ID	Description	TermCategory	false discovery rate	matching proteins
GO:0051726	regulation of cell cycle	BP	0.0067	Csnk2a2,Hspa1b,Jun,Pura,Rassf1,Tmod3
GO:0007623	circadian rhythm	BP	0.0366	Crem,Jun,Relb
GO:0048523	negative regulation of cellular process	BP	0.037	Crem,Csnk2a2,Cyr61,Hspa1b,Jun,Pura,Rassf1,Relb,Tmod3
GO:0010564	regulation of cell cycle process	BP	0.046	Csnk2a2,Hspa1b,Rassf1,Tmod3
GO:0030099	myeloid cell differentiation	BP	0.0463	Jun,Relb,Tmod3
mmu05169	Epstein-Barr virus infection	KEGG	0.00035	Csnk2a2,Hspa1b,Jun,Relb
mmu04010	MAPK signaling pathway	KEGG	0.0162	Hspa1b,Jun,Relb
mmu04137	Mitophagy - animal	KEGG	0.0162	Csnk2a2,Jun
mmu05166	HTLV-I infection	KEGG	0.0162	Crem,Jun,Relb
mmu04064	NF-kappa B signaling pathway	KEGG	0.0186	Csnk2a2,Relb
mmu04310	Wnt signaling pathway	KEGG	0.0262	Csnk2a2,Jun
mmu04380	Osteoclast differentiation	KEGG	0.0262	Jun,Relb
mmu04915	Estrogen signaling pathway	KEGG	0.0262	Hspa1b,Jun
mmu05162	Measles	KEGG	0.0262	Csnk2a2,Hspa1b
mmu05164	Influenza A	KEGG	0.0262	Hspa1b,Jun
mmu05200	Pathways in cancer	KEGG	0.0262	Il13ra1,Jun,Rassf1
mmu05168	Herpes simplex infection	KEGG	0.0347	Csnk2a2,Jun

## Sheet: Table S1H
ID	Description	TermCategory	false discovery rate	matching proteins
mmu04668	TNF signaling pathway	KEGG	1.16e-12	Birc3,Ccl12,Ccl2,Fos,Il6,Junb,Nfkb1,Nfkbia,Pik3r1,Ptgs2
mmu04062	Chemokine signaling pathway	KEGG	1.57e-12	Ccl12,Ccl17,Ccl2,Cx3cr1,Cxcl12,Jak2,Nfkb1,Nfkbia,Pik3r1,Ptk2,Stat3
mmu04657	IL-17 signaling pathway	KEGG	3.89e-12	Ccl12,Ccl17,Ccl2,Fos,Ikbke,Il6,Nfkb1,Nfkbia,Ptgs2
mmu05167	Kaposi's sarcoma-associated herpesvirus infection	KEGG	3.89e-12	Fos,Ikbke,Il6,Jak2,Nfkb1,Nfkbia,Pik3r1,Ptgs2,Stat3,Vegfa,Zfp36
mmu05418	Fluid shear stress and atherosclerosis	KEGG	3.89e-12	Actb,Ccl12,Ccl2,Fos,Nfkb1,Nos3,Pik3r1,Plat,Ptk2,Vegfa
mmu05200	Pathways in cancer	KEGG	4.85e-12	Birc3,Cxcl12,Fgfr1,Fos,Il2ra,Il6,Jak2,Nfkb1,Nfkbia,Pik3r1,Ptgs2,Ptk2,Stat3,Vegfa
mmu04933	AGE-RAGE signaling pathway in diabetic complications	KEGG	5.37e-12	Ccl12,Ccl2,Il6,Jak2,Nfkb1,Nos3,Pik3r1,Stat3,Vegfa
mmu05164	Influenza A	KEGG	3.32e-10	Actb,Ccl12,Ccl2,Ikbke,Il6,Jak2,Nfkb1,Nfkbia,Pik3r1
mmu05162	Measles	KEGG	2e-09	Ikbke,Il2ra,Il6,Jak2,Nfkb1,Nfkbia,Pik3r1,Stat3
mmu05323	Rheumatoid arthritis	KEGG	2.81e-09	Ccl12,Ccl2,Cxcl12,Flt1,Fos,Il6,Vegfa
mmu04151	PI3K-Akt signaling pathway	KEGG	7e-09	Fgfr1,Flt1,Il2ra,Il6,Jak2,Nfkb1,Nos3,Pik3r1,Ptk2,Vegfa
mmu04060	Cytokine-cytokine receptor interaction	KEGG	8.22e-09	Ccl12,Ccl17,Ccl2,Cx3cr1,Cxcl12,Flt1,Il2ra,Il6,Vegfa
mmu04066	HIF-1 signaling pathway	KEGG	8.66e-09	Flt1,Il6,Nfkb1,Nos3,Pik3r1,Stat3,Vegfa
mmu04659	Th17 cell differentiation	KEGG	8.66e-09	Fos,Il2ra,Il6,Jak2,Nfkb1,Nfkbia,Stat3
mmu05142	Chagas disease (American trypanosomiasis)	KEGG	8.66e-09	Ccl12,Ccl2,Fos,Il6,Nfkb1,Nfkbia,Pik3r1
mmu04931	Insulin resistance	KEGG	1.1e-08	Il6,Nfkb1,Nfkbia,Nos3,Pik3r1,Ptpn1,Stat3
mmu05145	Toxoplasmosis	KEGG	1.1e-08	Birc3,Jak2,Ldlr,Nfkb1,Nfkbia,Socs1,Stat3
mmu04380	Osteoclast differentiation	KEGG	2.33e-08	Fos,Junb,Nfkb1,Nfkbia,Pik3r1,Relb,Socs1
mmu05168	Herpes simplex infection	KEGG	2.38e-08	Ccl12,Ccl2,Fos,Ikbke,Il6,Jak2,Nfkb1,Nfkbia
mmu04917	Prolactin signaling pathway	KEGG	3.84e-08	Fos,Jak2,Nfkb1,Pik3r1,Socs1,Stat3
mmu05161	Hepatitis B	KEGG	5.72e-08	Fos,Ikbke,Il6,Nfkb1,Nfkbia,Pik3r1,Stat3
mmu04630	Jak-STAT signaling pathway	KEGG	1.2e-07	Il2ra,Il6,Jak2,Pik3r1,Ptpn2,Socs1,Stat3
mmu04064	NF-kappa B signaling pathway	KEGG	1.3e-07	Birc3,Cxcl12,Nfkb1,Nfkbia,Ptgs2,Relb
mmu04621	NOD-like receptor signaling pathway	KEGG	1.3e-07	Birc3,Ccl12,Ccl2,Ikbke,Il6,Nfkb1,Nfkbia
mmu05222	Small cell lung cancer	KEGG	1.3e-07	Birc3,Nfkb1,Nfkbia,Pik3r1,Ptgs2,Ptk2
mmu05166	HTLV-I infection	KEGG	1.51e-07	Fos,Il2ra,Il6,Nfkb1,Nfkbia,Pik3r1,Relb,Zfp36
mmu04620	Toll-like receptor signaling pathway	KEGG	1.63e-07	Fos,Ikbke,Il6,Nfkb1,Nfkbia,Pik3r1
mmu04370	VEGF signaling pathway	KEGG	4.96e-07	Nos3,Pik3r1,Ptgs2,Ptk2,Vegfa
mmu04926	Relaxin signaling pathway	KEGG	7.52e-07	Fos,Nfkb1,Nfkbia,Nos3,Pik3r1,Vegfa
mmu05140	Leishmaniasis	KEGG	7.91e-07	Fos,Jak2,Nfkb1,Nfkbia,Ptgs2
mmu05160	Hepatitis C	KEGG	8.01e-07	Ikbke,Ldlr,Nfkb1,Nfkbia,Pik3r1,Stat3
mmu04210	Apoptosis	KEGG	8.45e-07	Actb,Birc3,Fos,Nfkb1,Nfkbia,Pik3r1
mmu01521	EGFR tyrosine kinase inhibitor resistance	KEGG	1.8e-06	Il6,Jak2,Pik3r1,Stat3,Vegfa
mmu04658	Th1 and Th2 cell differentiation	KEGG	2.61e-06	Fos,Il2ra,Jak2,Nfkb1,Nfkbia
mmu05202	Transcriptional misregulation in cancer	KEGG	2.61e-06	Birc3,Flt1,Il6,Nfkb1,Plat,Ptk2
mmu05215	Prostate cancer	KEGG	4.35e-06	Fgfr1,Nfkb1,Nfkbia,Pik3r1,Plat
mmu04510	Focal adhesion	KEGG	5.86e-06	Actb,Birc3,Flt1,Pik3r1,Ptk2,Vegfa
mmu05205	Proteoglycans in cancer	KEGG	6.4e-06	Actb,Fgfr1,Pik3r1,Ptk2,Stat3,Vegfa
mmu04623	Cytosolic DNA-sensing pathway	KEGG	2.12e-05	Ikbke,Il6,Nfkb1,Nfkbia
mmu05206	MicroRNAs in cancer	KEGG	2.12e-05	Nfkb1,Ptgs2,Socs1,Stat3,Vegfa
mmu04662	B cell receptor signaling pathway	KEGG	3.27e-05	Fos,Nfkb1,Nfkbia,Pik3r1
mmu04920	Adipocytokine signaling pathway	KEGG	3.55e-05	Jak2,Nfkb1,Nfkbia,Stat3
mmu05212	Pancreatic cancer	KEGG	4.06e-05	Nfkb1,Pik3r1,Stat3,Vegfa
mmu04010	MAPK signaling pathway	KEGG	4.74e-05	Fgfr1,Flt1,Fos,Nfkb1,Relb,Vegfa
mmu05132	Salmonella infection	KEGG	4.74e-05	Actb,Fos,Il6,Nfkb1
mmu05165	Human papillomavirus infection	KEGG	9.69e-05	Ikbke,Nfkb1,Pik3r1,Ptgs2,Ptk2,Vegfa
mmu04015	Rap1 signaling pathway	KEGG	0.00011	Actb,Fgfr1,Flt1,Pik3r1,Vegfa
mmu04660	T cell receptor signaling pathway	KEGG	0.00011	Fos,Nfkb1,Nfkbia,Pik3r1
mmu05169	Epstein-Barr virus infection	KEGG	0.00011	Nfkb1,Nfkbia,Pik3r1,Relb,Stat3
mmu05146	Amoebiasis	KEGG	0.00013	Il6,Nfkb1,Pik3r1,Ptk2
mmu04014	Ras signaling pathway	KEGG	0.00017	Fgfr1,Flt1,Nfkb1,Pik3r1,Vegfa
mmu04670	Leukocyte transendothelial migration	KEGG	0.00018	Actb,Cxcl12,Pik3r1,Ptk2
mmu05144	Malaria	KEGG	0.00025	Ccl12,Ccl2,Il6
mmu04068	FoxO signaling pathway	KEGG	0.00029	Cat,Il6,Pik3r1,Stat3
mmu04979	Cholesterol metabolism	KEGG	0.00029	Apoa1,Apoe,Ldlr
mmu04550	Signaling pathways regulating pluripotency of stem cells	KEGG	0.00032	Fgfr1,Jak2,Pik3r1,Stat3
mmu04921	Oxytocin signaling pathway	KEGG	0.00043	Actb,Fos,Nos3,Ptgs2
mmu05134	Legionellosis	KEGG	0.00045	Il6,Nfkb1,Nfkbia
mmu05321	Inflammatory bowel disease (IBD)	KEGG	0.00047	Il6,Nfkb1,Stat3
mmu04622	RIG-I-like receptor signaling pathway	KEGG	0.00072	Ikbke,Nfkb1,Nfkbia
mmu05221	Acute myeloid leukemia	KEGG	0.00074	Nfkb1,Pik3r1,Stat3
mmu04520	Adherens junction	KEGG	0.00079	Actb,Fgfr1,Ptpn1
mmu05100	Bacterial invasion of epithelial cells	KEGG	0.00087	Actb,Pik3r1,Ptk2
mmu05133	Pertussis	KEGG	0.00087	Fos,Il6,Nfkb1
mmu05220	Chronic myeloid leukemia	KEGG	0.00088	Nfkb1,Nfkbia,Pik3r1
mmu04024	cAMP signaling pathway	KEGG	0.00099	Fos,Nfkb1,Nfkbia,Pik3r1
mmu05203	Viral carcinogenesis	KEGG	0.0011	Nfkb1,Nfkbia,Pik3r1,Stat3
mmu04810	Regulation of actin cytoskeleton	KEGG	0.0012	Actb,Fgfr1,Pik3r1,Ptk2
mmu04211	Longevity regulating pathway	KEGG	0.0014	Cat,Nfkb1,Pik3r1
mmu01522	Endocrine resistance	KEGG	0.0015	Fos,Pik3r1,Ptk2
mmu04725	Cholinergic synapse	KEGG	0.0025	Fos,Jak2,Pik3r1
mmu04722	Neurotrophin signaling pathway	KEGG	0.0029	Nfkb1,Nfkbia,Pik3r1
mmu04071	Sphingolipid signaling pathway	KEGG	0.003	Nfkb1,Nos3,Pik3r1
mmu01523	Antifolate resistance	KEGG	0.0031	Il6,Nfkb1
mmu04611	Platelet activation	KEGG	0.0031	Actb,Nos3,Pik3r1
mmu05143	African trypanosomiasis	KEGG	0.0033	Apoa1,Il6
mmu04915	Estrogen signaling pathway	KEGG	0.0036	Fos,Nos3,Pik3r1
mmu04910	Insulin signaling pathway	KEGG	0.0038	Pik3r1,Ptpn1,Socs1
mmu04932	Non-alcoholic fatty liver disease (NAFLD)	KEGG	0.0047	Il6,Nfkb1,Pik3r1
mmu05224	Breast cancer	KEGG	0.0047	Fgfr1,Fos,Pik3r1
mmu04672	Intestinal immune network for IgA production	KEGG	0.005	Cxcl12,Il6
mmu04217	Necroptosis	KEGG	0.0057	Birc3,Jak2,Stat3
mmu04218	Cellular senescence	KEGG	0.0069	Il6,Nfkb1,Pik3r1
mmu04930	Type II diabetes mellitus	KEGG	0.0069	Pik3r1,Socs1
mmu05152	Tuberculosis	KEGG	0.0069	Il6,Jak2,Nfkb1
mmu04360	Axon guidance	KEGG	0.007	Cxcl12,Pik3r1,Ptk2
mmu04923	Regulation of lipolysis in adipocytes	KEGG	0.0085	Pik3r1,Ptgs2
mmu04913	Ovarian steroidogenesis	KEGG	0.009	Ldlr,Ptgs2
mmu04213	Longevity regulating pathway - multiple species	KEGG	0.0104	Cat,Pik3r1
mmu05230	Central carbon metabolism in cancer	KEGG	0.0109	Fgfr1,Pik3r1
mmu05223	Non-small cell lung cancer	KEGG	0.0111	Pik3r1,Stat3
mmu05211	Renal cell carcinoma	KEGG	0.0116	Pik3r1,Vegfa
mmu05218	Melanoma	KEGG	0.0129	Fgfr1,Pik3r1
mmu01524	Platinum drug resistance	KEGG	0.0144	Birc3,Pik3r1
mmu05410	Hypertrophic cardiomyopathy (HCM)	KEGG	0.0165	Actb,Il6
mmu04012	ErbB signaling pathway	KEGG	0.0167	Pik3r1,Ptk2
mmu05210	Colorectal cancer	KEGG	0.0184	Fos,Pik3r1
mmu04640	Hematopoietic cell lineage	KEGG	0.019	Il2ra,Il6
mmu05231	Choline metabolism in cancer	KEGG	0.0221	Fos,Pik3r1
mmu04919	Thyroid hormone signaling pathway	KEGG	0.0294	Actb,Pik3r1
mmu04371	Apelin signaling pathway	KEGG	0.0386	Nos3,Plat
mmu04120	Ubiquitin mediated proteolysis	KEGG	0.0398	Birc3,Socs1
GO:0010033	response to organic substance	BP	4.27e-22	Actb,Birc3,Cat,Ccl12,Ccl2,Cx3cr1,Cxcl12,Dnaja1,Dnajb9,Eng,Fgfr1,Flt1,Fos,Ikbke,Il2ra,Il6,Jak2,Junb,Ldlr,Nfkb1,Nfkbia,Nos3,Pik3r1,Ptgs2,Ptk2,Ptpn1,Ptpn2,Relb,Ren1,Socs1,Stat3,Vegfa,Zfp36
GO:0042221	response to chemical	BP	4.27e-22	Actb,Apoa1,Apoe,Birc3,Cat,Ccl12,Ccl2,Cx3cr1,Cxcl12,Dnaja1,Dnajb9,Eng,Fgfr1,Flt1,Fos,Ikbke,Il2ra,Il6,Jak2,Junb,Ldlr,Nfkb1,Nfkbia,Nos3,Pik3r1,Ptgs2,Ptk2,Ptpn1,Ptpn2,Relb,Ren1,Rhob,Socs1,Stat3,Vegfa,Zfp36
GO:0070887	cellular response to chemical stimulus	BP	4.27e-22	Actb,Apoe,Birc3,Cat,Ccl12,Ccl2,Cx3cr1,Cxcl12,Dnaja1,Eng,Fgfr1,Flt1,Fos,Il2ra,Il6,Jak2,Junb,Ldlr,Nfkb1,Nfkbia,Nos3,Pik3r1,Ptgs2,Ptk2,Ptpn1,Ptpn2,Ren1,Rhob,Socs1,Stat3,Vegfa,Zfp36
GO:0071310	cellular response to organic substance	BP	5.15e-22	Actb,Birc3,Cat,Ccl12,Ccl2,Cx3cr1,Cxcl12,Dnaja1,Eng,Fgfr1,Flt1,Fos,Il2ra,Il6,Jak2,Junb,Ldlr,Nfkb1,Nfkbia,Nos3,Pik3r1,Ptgs2,Ptk2,Ptpn1,Ptpn2,Ren1,Socs1,Stat3,Vegfa,Zfp36
GO:0051716	cellular response to stimulus	BP	1.13e-18	Actb,Apoa1,Apoe,Birc3,Cat,Ccl12,Ccl2,Cx3cr1,Cxcl12,Dnaja1,Dnajb9,Eng,Fgfr1,Flt1,Fos,Ikbke,Il2ra,Il6,Jak2,Junb,Ldlr,Nfkb1,Nfkbia,Nos3,Pik3r1,Plat,Ptgs2,Ptk2,Ptpn1,Ptpn2,Relb,Ren1,Rhob,Socs1,Stat3,Vegfa,Zfp36
GO:0048519	negative regulation of biological process	BP	9.09e-17	Actb,Apoa1,Apoe,Birc3,Cat,Ccl12,Ccl2,Cdkn1c,Cx3cr1,Cxcl12,Dnaja1,Dnajb9,Eng,Fgfr1,Flt1,Il2ra,Il6,Jak2,Junb,Ldlr,Nfkb1,Nfkbia,Nos3,Pik3r1,Plat,Ptgs2,Ptk2,Ptpn1,Ptpn2,Relb,Rhob,Socs1,Stat3,Vegfa,Zfp36
GO:0048523	negative regulation of cellular process	BP	9.09e-17	Actb,Apoa1,Apoe,Birc3,Cat,Ccl12,Cdkn1c,Cx3cr1,Cxcl12,Dnaja1,Dnajb9,Eng,Fgfr1,Flt1,Il2ra,Il6,Jak2,Junb,Ldlr,Nfkb1,Nfkbia,Nos3,Pik3r1,Plat,Ptgs2,Ptk2,Ptpn1,Ptpn2,Relb,Rhob,Socs1,Stat3,Vegfa,Zfp36
GO:0006950	response to stress	BP	9.31e-17	Apoa1,Apoe,Cat,Ccl12,Ccl2,Cx3cr1,Cxcl12,Dnaja1,Dnajb9,Eng,Flt1,Fos,Ikbke,Il2ra,Il6,Jak2,Ldlr,Nfkb1,Nos3,Pik3r1,Plat,Ptgs2,Ptk2,Ptpn1,Relb,Ren1,Rhob,Stat3,Vegfa,Zfp36
GO:0009719	response to endogenous stimulus	BP	2.49e-16	Actb,Cat,Ccl2,Cx3cr1,Dnaja1,Eng,Fgfr1,Fos,Il6,Jak2,Junb,Ldlr,Nfkb1,Nos3,Pik3r1,Ptgs2,Ptk2,Ptpn1,Ptpn2,Ren1,Socs1,Stat3,Zfp36
GO:0071495	cellular response to endogenous stimulus	BP	5.7e-16	Actb,Ccl2,Cx3cr1,Dnaja1,Eng,Fgfr1,Fos,Il6,Jak2,Junb,Nfkb1,Nos3,Pik3r1,Ptgs2,Ptk2,Ptpn1,Ptpn2,Ren1,Socs1,Stat3,Zfp36
GO:0051239	regulation of multicellular organismal process	BP	8.97e-16	Apoa1,Apoe,Ccl2,Cdkn1c,Cx3cr1,Cxcl12,Eng,Fgfr1,Flt1,Fos,Il2ra,Il6,Jak2,Ldlr,Nfkb1,Nfkbia,Nos3,Pik3r1,Plat,Ptgs2,Ptk2,Ptpn2,Relb,Ren1,Rhob,Socs1,Stat3,Vegfa,Zfp36
GO:1901701	cellular response to oxygen-containing compound	BP	8.97e-16	Actb,Ccl12,Ccl2,Cx3cr1,Fos,Il6,Jak2,Ldlr,Nfkb1,Nfkbia,Nos3,Pik3r1,Ptgs2,Ptk2,Ptpn1,Ptpn2,Rhob,Socs1,Stat3,Zfp36
GO:0048583	regulation of response to stimulus	BP	1.02e-15	Apoa1,Apoe,Birc3,Cat,Ccl12,Ccl2,Cx3cr1,Cxcl12,Dnaja1,Dnajb9,Eng,Fgfr1,Flt1,Ikbke,Il2ra,Il6,Jak2,Ldlr,Nfkb1,Nfkbia,Nos3,Pik3r1,Ptgs2,Ptk2,Ptpn1,Ptpn2,Ren1,Socs1,Stat3,Vegfa,Zfp36
GO:1901700	response to oxygen-containing compound	BP	1.51e-15	Actb,Cat,Ccl12,Ccl2,Cx3cr1,Fos,Il6,Jak2,Junb,Ldlr,Nfkb1,Nfkbia,Nos3,Pik3r1,Ptgs2,Ptk2,Ptpn1,Ptpn2,Ren1,Rhob,Socs1,Stat3,Zfp36
GO:0019220	regulation of phosphate metabolic process	BP	1.74e-15	Actb,Apoa1,Apoe,Birc3,Ccl12,Ccl2,Cdkn1c,Dnaja1,Eng,Fgfr1,Flt1,Il6,Jak2,Ldlr,Nos3,Pik3r1,Ptgs2,Ptk2,Ptpn1,Ptpn2,Ren1,Socs1,Stat3,Vegfa
GO:0050793	regulation of developmental process	BP	4.02e-15	Apoa1,Apoe,Ccl12,Ccl2,Cdkn1c,Cx3cr1,Cxcl12,Eng,Fgfr1,Flt1,Fos,Il2ra,Il6,Jak2,Junb,Ldlr,Nfkbia,Nos3,Pik3r1,Ptgs2,Ptk2,Ptpn2,Rhob,Socs1,Stat3,Vegfa,Zfp36
GO:0080134	regulation of response to stress	BP	6.9e-15	Apoa1,Apoe,Birc3,Ccl2,Cx3cr1,Cxcl12,Dnaja1,Dnajb9,Il2ra,Il6,Jak2,Ldlr,Nfkb1,Nfkbia,Pik3r1,Ptgs2,Ptpn1,Ptpn2,Socs1,Vegfa,Zfp36
GO:0032879	regulation of localization	BP	1.03e-14	Apoa1,Apoe,Ccl12,Ccl2,Cx3cr1,Cxcl12,Dnaja1,Eng,Fgfr1,Flt1,Ikbke,Il6,Jak2,Ldlr,Nfkbia,Nos3,Pik3r1,Ptgs2,Ptk2,Ptpn1,Ptpn2,Ren1,Rhob,Socs1,Stat3,Vegfa,Zfp36
GO:0010243	response to organonitrogen compound	BP	1.06e-14	Actb,Cat,Ccl2,Dnajb9,Fos,Il6,Jak2,Junb,Ldlr,Nfkb1,Nfkbia,Pik3r1,Ptgs2,Ptk2,Ptpn1,Ptpn2,Ren1,Socs1,Stat3
GO:0050790	regulation of catalytic activity	BP	1.06e-14	Actb,Apoa1,Apoe,Birc3,Ccl12,Ccl2,Cdkn1c,Dnaja1,Eng,Fgfr1,Flt1,Ikbke,Il6,Jak2,Nfkb1,Nos3,Pik3r1,Ptgs2,Ptk2,Ptpn1,Ptpn2,Socs1,Stat3,Vegfa,Zfp36
GO:0051246	regulation of protein metabolic process	BP	1.23e-14	Actb,Apoa1,Apoe,Birc3,Ccl12,Ccl2,Cdkn1c,Dnaja1,Eng,Fgfr1,Flt1,Il6,Jak2,Ldlr,Nfkb1,Nfkbia,Pik3r1,Plat,Ptgs2,Ptk2,Ptpn1,Ptpn2,Ren1,Socs1,Stat3,Vegfa,Zfp36
GO:0007165	signal transduction	BP	1.38e-14	Apoa1,Apoe,Ccl12,Ccl2,Cx3cr1,Cxcl12,Dnaja1,Eng,Fgfr1,Flt1,Fos,Ikbke,Il2ra,Il6,Jak2,Nfkb1,Nfkbia,Nos3,Pik3r1,Plat,Ptk2,Ptpn1,Ptpn2,Relb,Ren1,Rhob,Socs1,Stat3,Vegfa,Zfp36
GO:0007154	cell communication	BP	1.53e-14	Apoa1,Apoe,Ccl12,Ccl2,Cx3cr1,Cxcl12,Dnaja1,Eng,Fgfr1,Flt1,Fos,Ikbke,Il2ra,Il6,Jak2,Nfkb1,Nfkbia,Nos3,Pik3r1,Plat,Ptgs2,Ptk2,Ptpn1,Ptpn2,Relb,Ren1,Rhob,Socs1,Stat3,Vegfa,Zfp36
GO:0010941	regulation of cell death	BP	1.62e-14	Apoe,Birc3,Cat,Ccl12,Cx3cr1,Cxcl12,Dnaja1,Fgfr1,Fos,Il6,Jak2,Junb,Nfkb1,Nos3,Pik3r1,Ptgs2,Ptk2,Ptpn1,Ptpn2,Rhob,Stat3,Vegfa,Zfp36
GO:0048518	positive regulation of biological process	BP	1.99e-14	Apoa1,Apoe,Birc3,Cat,Ccl12,Ccl2,Cx3cr1,Cxcl12,Dnaja1,Eng,Fgfr1,Flt1,Fos,Ikbke,Il2ra,Il6,Jak2,Junb,Ldlr,Nfkb1,Nfkbia,Nos3,Pik3r1,Plat,Ptgs2,Ptk2,Ptpn1,Ptpn2,Relb,Rhob,Socs1,Stat3,Vegfa,Zfp36
GO:0042325	regulation of phosphorylation	BP	2.48e-14	Actb,Apoa1,Apoe,Birc3,Ccl12,Ccl2,Cdkn1c,Dnaja1,Eng,Fgfr1,Flt1,Il6,Jak2,Pik3r1,Ptgs2,Ptk2,Ptpn1,Ptpn2,Ren1,Socs1,Stat3,Vegfa
GO:0032268	regulation of cellular protein metabolic process	BP	2.98e-14	Actb,Apoa1,Apoe,Birc3,Ccl12,Ccl2,Cdkn1c,Dnaja1,Eng,Fgfr1,Flt1,Il6,Jak2,Ldlr,Nfkbia,Pik3r1,Plat,Ptgs2,Ptk2,Ptpn1,Ptpn2,Ren1,Socs1,Stat3,Vegfa,Zfp36
GO:0034097	response to cytokine	BP	3.45e-14	Birc3,Ccl12,Ccl2,Cx3cr1,Cxcl12,Fos,Ikbke,Il2ra,Il6,Jak2,Junb,Nfkb1,Nfkbia,Ptgs2,Relb,Socs1,Stat3,Zfp36
GO:0065009	regulation of molecular function	BP	4.07e-14	Actb,Apoa1,Apoe,Birc3,Cat,Ccl12,Ccl2,Cdkn1c,Cxcl12,Dnaja1,Eng,Fgfr1,Flt1,Ikbke,Il6,Jak2,Nfkb1,Nfkbia,Nos3,Pik3r1,Ptgs2,Ptk2,Ptpn1,Ptpn2,Socs1,Stat3,Vegfa,Zfp36
GO:2000026	regulation of multicellular organismal development	BP	4.07e-14	Apoa1,Apoe,Ccl2,Cdkn1c,Cx3cr1,Cxcl12,Eng,Fgfr1,Flt1,Fos,Il2ra,Il6,Ldlr,Nfkbia,Nos3,Pik3r1,Ptgs2,Ptk2,Ptpn2,Rhob,Socs1,Stat3,Vegfa,Zfp36
GO:0045595	regulation of cell differentiation	BP	5.15e-14	Apoa1,Apoe,Cdkn1c,Cx3cr1,Cxcl12,Eng,Fgfr1,Flt1,Fos,Il2ra,Il6,Jak2,Junb,Ldlr,Nfkbia,Pik3r1,Ptgs2,Ptk2,Ptpn2,Socs1,Stat3,Vegfa,Zfp36
GO:0009966	regulation of signal transduction	BP	5.62e-14	Apoa1,Apoe,Birc3,Cat,Ccl12,Ccl2,Cx3cr1,Cxcl12,Dnaja1,Dnajb9,Eng,Fgfr1,Flt1,Ikbke,Il6,Jak2,Nfkb1,Nfkbia,Pik3r1,Ptgs2,Ptk2,Ptpn1,Ptpn2,Ren1,Socs1,Stat3,Vegfa
GO:0032101	regulation of response to external stimulus	BP	5.62e-14	Apoa1,Apoe,Ccl12,Ccl2,Cx3cr1,Cxcl12,Fgfr1,Il2ra,Il6,Jak2,Ldlr,Nfkb1,Nfkbia,Ptgs2,Ptpn2,Vegfa,Zfp36
GO:0033993	response to lipid	BP	5.62e-14	Cat,Ccl12,Ccl2,Cx3cr1,Dnaja1,Fos,Il6,Jak2,Junb,Ldlr,Nfkb1,Nfkbia,Nos3,Pik3r1,Ptgs2,Ren1,Stat3,Zfp36
GO:0051241	negative regulation of multicellular organismal process	BP	9.63e-14	Apoa1,Apoe,Ccl2,Cx3cr1,Fgfr1,Il6,Jak2,Ldlr,Nfkb1,Nfkbia,Nos3,Pik3r1,Ptgs2,Ptk2,Ptpn2,Relb,Socs1,Stat3,Vegfa,Zfp36
GO:0045597	positive regulation of cell differentiation	BP	1.29e-13	Apoa1,Apoe,Cx3cr1,Cxcl12,Eng,Fgfr1,Flt1,Fos,Il2ra,Il6,Jak2,Junb,Pik3r1,Ptgs2,Ptk2,Socs1,Stat3,Vegfa,Zfp36
GO:0014070	response to organic cyclic compound	BP	1.6e-13	Actb,Cat,Ccl12,Ccl2,Dnaja1,Fos,Il6,Jak2,Junb,Nfkb1,Nfkbia,Nos3,Pik3r1,Ptgs2,Ren1,Socs1,Stat3,Zfp36
GO:0051094	positive regulation of developmental process	BP	1.6e-13	Apoa1,Apoe,Cx3cr1,Cxcl12,Eng,Fgfr1,Flt1,Fos,Il2ra,Il6,Jak2,Junb,Nos3,Pik3r1,Ptgs2,Ptk2,Rhob,Socs1,Stat3,Vegfa,Zfp36
GO:0048522	positive regulation of cellular process	BP	1.61e-13	Apoa1,Apoe,Birc3,Cat,Ccl12,Ccl2,Cx3cr1,Cxcl12,Dnaja1,Eng,Fgfr1,Flt1,Fos,Ikbke,Il2ra,Il6,Jak2,Junb,Ldlr,Nfkb1,Nfkbia,Nos3,Pik3r1,Ptgs2,Ptk2,Ptpn1,Ptpn2,Rhob,Socs1,Stat3,Vegfa,Zfp36
GO:0009628	response to abiotic stimulus	BP	1.95e-13	Actb,Cat,Ccl2,Cxcl12,Dnaja1,Eng,Flt1,Fos,Il6,Junb,Nfkb1,Nfkbia,Nos3,Pik3r1,Plat,Ptgs2,Relb,Rhob,Vegfa
GO:0032496	response to lipopolysaccharide	BP	2.45e-13	Ccl12,Ccl2,Cx3cr1,Fos,Il6,Jak2,Junb,Nfkb1,Nfkbia,Nos3,Ptgs2,Ren1,Zfp36
GO:0044092	negative regulation of molecular function	BP	2.45e-13	Actb,Apoa1,Apoe,Birc3,Cat,Cdkn1c,Dnaja1,Eng,Il6,Jak2,Nfkb1,Nfkbia,Nos3,Ptgs2,Ptpn1,Ptpn2,Socs1,Vegfa,Zfp36
GO:0048731	system development	BP	2.45e-13	Actb,Apoa1,Apoe,Cat,Ccl12,Ccl2,Cdkn1c,Cx3cr1,Cxcl12,Dnajb9,Eng,Fgfr1,Flt1,Fos,Il6,Jak2,Junb,Ldlr,Nfkb1,Nfkbia,Nos3,Pik3r1,Ptgs2,Ptk2,Ptpn2,Relb,Ren1,Rhob,Stat3,Vegfa
GO:0007166	cell surface receptor signaling pathway	BP	2.49e-13	Apoa1,Ccl12,Ccl2,Cx3cr1,Cxcl12,Eng,Fgfr1,Flt1,Fos,Il2ra,Il6,Jak2,Nfkbia,Nos3,Pik3r1,Plat,Ptk2,Ptpn1,Ptpn2,Socs1,Stat3,Vegfa
GO:0042981	regulation of apoptotic process	BP	2.76e-13	Apoe,Birc3,Cat,Ccl12,Cx3cr1,Cxcl12,Dnaja1,Fgfr1,Il6,Jak2,Nfkb1,Nos3,Pik3r1,Ptgs2,Ptk2,Ptpn1,Ptpn2,Rhob,Stat3,Vegfa,Zfp36
GO:0007275	multicellular organism development	BP	4.86e-13	Actb,Apoa1,Apoe,Cat,Ccl12,Ccl2,Cdkn1c,Cx3cr1,Cxcl12,Dnajb9,Eng,Fgfr1,Flt1,Fos,Il6,Jak2,Junb,Ldlr,Nfkb1,Nfkbia,Nos3,Pik3r1,Ptgs2,Ptk2,Ptpn2,Relb,Ren1,Rhob,Stat3,Vegfa,Zfp36
GO:0051171	regulation of nitrogen compound metabolic process	BP	5.07e-13	Actb,Apoa1,Apoe,Birc3,Cat,Ccl12,Ccl2,Cdkn1c,Dnaja1,Eng,Fgfr1,Flt1,Fos,Il6,Jak2,Junb,Ldlr,Nfkb1,Nfkbia,Nos3,Pik3r1,Plat,Ptgs2,Ptk2,Ptpn1,Ptpn2,Relb,Ren1,Socs1,Stat3,Vegfa,Zfp36
GO:0009605	response to external stimulus	BP	7.89e-13	Apoa1,Apoe,Cat,Ccl12,Ccl2,Cx3cr1,Cxcl12,Eng,Flt1,Fos,Ikbke,Il6,Jak2,Junb,Ldlr,Nfkb1,Nfkbia,Nos3,Ptgs2,Ren1,Vegfa,Zfp36
GO:0001932	regulation of protein phosphorylation	BP	8.13e-13	Actb,Apoa1,Apoe,Ccl12,Ccl2,Cdkn1c,Dnaja1,Eng,Fgfr1,Flt1,Il6,Jak2,Pik3r1,Ptgs2,Ptk2,Ptpn1,Ptpn2,Ren1,Socs1,Vegfa
GO:0009725	response to hormone	BP	8.13e-13	Cat,Ccl2,Dnaja1,Fos,Il6,Jak2,Junb,Nfkb1,Nos3,Pik3r1,Ptgs2,Ptk2,Ptpn1,Ptpn2,Ren1,Stat3,Zfp36
GO:0080090	regulation of primary metabolic process	BP	9.94e-13	Actb,Apoa1,Apoe,Birc3,Cat,Ccl12,Ccl2,Cdkn1c,Dnaja1,Eng,Fgfr1,Flt1,Fos,Il6,Jak2,Junb,Ldlr,Nfkb1,Nfkbia,Nos3,Pik3r1,Plat,Ptgs2,Ptk2,Ptpn1,Ptpn2,Relb,Ren1,Socs1,Stat3,Vegfa,Zfp36
GO:0042127	regulation of cell population proliferation	BP	1.02e-12	Apoe,Ccl12,Ccl2,Cx3cr1,Cxcl12,Eng,Fgfr1,Flt1,Il2ra,Il6,Jak2,Junb,Nfkbia,Nos3,Pik3r1,Ptgs2,Ptk2,Ptpn2,Stat3,Vegfa,Zfp36
GO:1902531	regulation of intracellular signal transduction	BP	1.06e-12	Apoa1,Apoe,Birc3,Cat,Ccl12,Ccl2,Cxcl12,Dnaja1,Eng,Fgfr1,Flt1,Ikbke,Il6,Jak2,Ptgs2,Ptk2,Ptpn1,Ptpn2,Ren1,Socs1,Vegfa
GO:0032502	developmental process	BP	1.12e-12	Actb,Apoa1,Apoe,Cat,Ccl12,Ccl2,Cdkn1c,Cx3cr1,Cxcl12,Dnajb9,Eng,Fgfr1,Flt1,Fos,Il6,Jak2,Junb,Ldlr,Nfkb1,Nfkbia,Nos3,Pik3r1,Ptgs2,Ptk2,Ptpn2,Relb,Ren1,Rhob,Socs1,Stat3,Vegfa,Zfp36
GO:0060255	regulation of macromolecule metabolic process	BP	1.33e-12	Actb,Apoa1,Apoe,Birc3,Cat,Ccl12,Ccl2,Cdkn1c,Dnaja1,Eng,Fgfr1,Flt1,Fos,Il6,Jak2,Junb,Ldlr,Nfkb1,Nfkbia,Nos3,Pik3r1,Plat,Ptgs2,Ptk2,Ptpn1,Ptpn2,Relb,Ren1,Socs1,Stat3,Vegfa,Zfp36
GO:0031323	regulation of cellular metabolic process	BP	1.7e-12	Actb,Apoa1,Apoe,Birc3,Cat,Ccl12,Ccl2,Cdkn1c,Dnaja1,Eng,Fgfr1,Flt1,Fos,Il6,Jak2,Junb,Ldlr,Nfkb1,Nfkbia,Nos3,Pik3r1,Plat,Ptgs2,Ptk2,Ptpn1,Ptpn2,Relb,Ren1,Socs1,Stat3,Vegfa,Zfp36
GO:0050794	regulation of cellular process	BP	2.13e-12	Actb,Apoa1,Apoe,Birc3,Cat,Ccl12,Ccl2,Cdkn1c,Cx3cr1,Cxcl12,Dnaja1,Dnajb9,Eng,Fgfr1,Flt1,Fos,Ikbke,Il2ra,Il6,Jak2,Junb,Ldlr,Nfkb1,Nfkbia,Nos3,Pik3r1,Plat,Ptgs2,Ptk2,Ptpn1,Ptpn2,Relb,Ren1,Rhob,Socs1,Stat3,Vegfa,Zfp36
GO:0051248	negative regulation of protein metabolic process	BP	2.91e-12	Actb,Apoe,Birc3,Cdkn1c,Dnaja1,Eng,Il6,Ldlr,Nfkb1,Pik3r1,Plat,Ptgs2,Ptpn1,Ptpn2,Socs1,Stat3,Vegfa,Zfp36
GO:0051240	positive regulation of multicellular organismal process	BP	2.97e-12	Apoe,Ccl2,Cx3cr1,Cxcl12,Eng,Fgfr1,Flt1,Fos,Il2ra,Il6,Jak2,Ldlr,Nos3,Pik3r1,Plat,Ptgs2,Ptk2,Rhob,Socs1,Stat3,Vegfa
GO:0040012	regulation of locomotion	BP	3.75e-12	Apoe,Ccl12,Ccl2,Cx3cr1,Cxcl12,Eng,Fgfr1,Flt1,Jak2,Nos3,Pik3r1,Ptgs2,Ptk2,Ptpn2,Rhob,Stat3,Vegfa
GO:0043086	negative regulation of catalytic activity	BP	3.75e-12	Actb,Apoa1,Apoe,Birc3,Cdkn1c,Dnaja1,Eng,Il6,Nfkb1,Nos3,Ptgs2,Ptpn1,Ptpn2,Socs1,Vegfa,Zfp36
GO:0048585	negative regulation of response to stimulus	BP	3.75e-12	Apoa1,Apoe,Ccl12,Cx3cr1,Cxcl12,Dnaja1,Dnajb9,Eng,Il2ra,Il6,Ldlr,Nfkb1,Nfkbia,Nos3,Ptgs2,Ptpn1,Ptpn2,Socs1,Vegfa,Zfp36
GO:0031399	regulation of protein modification process	BP	4.31e-12	Actb,Apoa1,Apoe,Birc3,Ccl12,Ccl2,Cdkn1c,Dnaja1,Eng,Fgfr1,Flt1,Il6,Jak2,Pik3r1,Ptgs2,Ptk2,Ptpn1,Ptpn2,Ren1,Socs1,Vegfa
GO:0030154	cell differentiation	BP	4.52e-12	Actb,Apoa1,Apoe,Ccl12,Ccl2,Cdkn1c,Cx3cr1,Cxcl12,Dnajb9,Eng,Fgfr1,Flt1,Fos,Il6,Jak2,Junb,Ldlr,Pik3r1,Ptgs2,Ptk2,Ptpn2,Relb,Ren1,Rhob,Socs1,Stat3,Vegfa
GO:0032870	cellular response to hormone stimulus	BP	5.51e-12	Ccl2,Dnaja1,Fos,Il6,Jak2,Junb,Nfkb1,Pik3r1,Ptk2,Ptpn1,Ptpn2,Ren1,Stat3,Zfp36
GO:0050727	regulation of inflammatory response	BP	5.63e-12	Apoa1,Apoe,Cx3cr1,Il2ra,Il6,Jak2,Ldlr,Nfkb1,Nfkbia,Ptgs2,Ptpn2,Zfp36
GO:0048514	blood vessel morphogenesis	BP	6.69e-12	Apoe,Ccl12,Ccl2,Cxcl12,Eng,Fgfr1,Flt1,Junb,Nos3,Ptgs2,Ptk2,Rhob,Vegfa
GO:0030334	regulation of cell migration	BP	7.23e-12	Apoe,Ccl12,Ccl2,Cx3cr1,Cxcl12,Eng,Fgfr1,Flt1,Jak2,Nos3,Pik3r1,Ptgs2,Ptk2,Rhob,Stat3,Vegfa
GO:0031347	regulation of defense response	BP	9.57e-12	Apoa1,Apoe,Birc3,Cx3cr1,Il2ra,Il6,Jak2,Ldlr,Nfkb1,Nfkbia,Ptgs2,Ptpn2,Socs1,Zfp36
GO:0071363	cellular response to growth factor stimulus	BP	1.53e-11	Cat,Ccl2,Cx3cr1,Eng,Fgfr1,Flt1,Fos,Il6,Nfkb1,Nos3,Ptk2,Vegfa,Zfp36
GO:0043066	negative regulation of apoptotic process	BP	2.7e-11	Apoe,Birc3,Cat,Ccl12,Cx3cr1,Cxcl12,Dnaja1,Il6,Jak2,Nfkb1,Pik3r1,Ptgs2,Ptk2,Ptpn1,Stat3,Vegfa
GO:0048584	positive regulation of response to stimulus	BP	2.7e-11	Apoa1,Cat,Ccl12,Ccl2,Cxcl12,Eng,Fgfr1,Flt1,Ikbke,Il6,Jak2,Ldlr,Nfkb1,Nfkbia,Pik3r1,Ptgs2,Ptk2,Ptpn1,Ptpn2,Stat3,Vegfa
GO:0032501	multicellular organismal process	BP	2.98e-11	Actb,Apoa1,Apoe,Cat,Ccl12,Ccl2,Cdkn1c,Cx3cr1,Cxcl12,Dnaja1,Dnajb9,Eng,Fgfr1,Flt1,Fos,Il6,Jak2,Junb,Ldlr,Nfkb1,Nfkbia,Nos3,Pik3r1,Ptgs2,Ptk2,Ptpn2,Relb,Ren1,Rhob,Stat3,Vegfa,Zfp36
GO:0002376	immune system process	BP	3.31e-11	Ccl12,Ccl2,Cdkn1c,Cx3cr1,Cxcl12,Dnajb9,Flt1,Ikbke,Il2ra,Il6,Jak2,Junb,Nfkb1,Nfkbia,Pik3r1,Ptk2,Ptpn2,Relb,Stat3,Vegfa
GO:0001936	regulation of endothelial cell proliferation	BP	4.89e-11	Apoe,Ccl12,Ccl2,Cxcl12,Eng,Fgfr1,Flt1,Stat3,Vegfa
GO:0009893	positive regulation of metabolic process	BP	7.59e-11	Apoa1,Apoe,Birc3,Ccl12,Ccl2,Eng,Fgfr1,Flt1,Fos,Il6,Jak2,Junb,Ldlr,Nfkb1,Nfkbia,Nos3,Pik3r1,Ptgs2,Ptk2,Ptpn1,Ptpn2,Relb,Stat3,Vegfa,Zfp36
GO:0002682	regulation of immune system process	BP	1.09e-10	Apoa1,Birc3,Ccl12,Ccl2,Cxcl12,Flt1,Fos,Il2ra,Il6,Ldlr,Nfkbia,Pik3r1,Ptpn2,Socs1,Stat3,Vegfa,Zfp36
GO:0001525	angiogenesis	BP	1.41e-10	Ccl12,Ccl2,Cxcl12,Eng,Fgfr1,Flt1,Nos3,Ptgs2,Ptk2,Rhob,Vegfa
GO:0031325	positive regulation of cellular metabolic process	BP	1.6e-10	Apoa1,Apoe,Birc3,Ccl12,Ccl2,Eng,Fgfr1,Flt1,Fos,Il6,Jak2,Junb,Ldlr,Nfkb1,Nfkbia,Nos3,Pik3r1,Ptgs2,Ptk2,Ptpn1,Ptpn2,Stat3,Vegfa,Zfp36
GO:0022603	regulation of anatomical structure morphogenesis	BP	1.62e-10	Apoa1,Apoe,Ccl12,Ccl2,Cx3cr1,Cxcl12,Eng,Fgfr1,Flt1,Il6,Nos3,Ptgs2,Ptk2,Rhob,Stat3,Vegfa
GO:0048513	animal organ development	BP	1.66e-10	Apoa1,Cat,Ccl2,Cdkn1c,Cx3cr1,Cxcl12,Dnajb9,Eng,Fgfr1,Flt1,Fos,Il6,Jak2,Junb,Nfkb1,Nfkbia,Nos3,Pik3r1,Ptgs2,Ptpn2,Relb,Ren1,Stat3,Vegfa
GO:1901652	response to peptide	BP	1.73e-10	Cat,Ccl2,Il6,Jak2,Nfkb1,Nfkbia,Pik3r1,Ptgs2,Ptk2,Ptpn1,Ptpn2,Stat3
GO:0032269	negative regulation of cellular protein metabolic process	BP	1.85e-10	Actb,Apoe,Birc3,Cdkn1c,Dnaja1,Eng,Il6,Pik3r1,Plat,Ptgs2,Ptpn1,Ptpn2,Socs1,Stat3,Vegfa,Zfp36
GO:0007167	enzyme linked receptor protein signaling pathway	BP	2.06e-10	Ccl2,Eng,Fgfr1,Flt1,Fos,Jak2,Pik3r1,Plat,Ptk2,Ptpn1,Ptpn2,Stat3,Vegfa
GO:0071222	cellular response to lipopolysaccharide	BP	2.2e-10	Ccl12,Ccl2,Cx3cr1,Il6,Jak2,Nfkb1,Nfkbia,Nos3,Zfp36
GO:0048870	cell motility	BP	2.35e-10	Actb,Apoa1,Ccl12,Ccl2,Cx3cr1,Cxcl12,Dnaja1,Eng,Fgfr1,Flt1,Jak2,Nos3,Plat,Ptk2,Vegfa
GO:0051338	regulation of transferase activity	BP	2.76e-10	Actb,Apoe,Cdkn1c,Dnaja1,Fgfr1,Flt1,Il6,Jak2,Pik3r1,Ptk2,Ptpn1,Ptpn2,Socs1,Vegfa,Zfp36
GO:0051172	negative regulation of nitrogen compound metabolic process	BP	2.89e-10	Actb,Apoe,Birc3,Cdkn1c,Dnaja1,Eng,Fgfr1,Il6,Junb,Ldlr,Nfkb1,Pik3r1,Plat,Ptgs2,Ptpn1,Ptpn2,Relb,Socs1,Stat3,Vegfa,Zfp36
GO:0071417	cellular response to organonitrogen compound	BP	3.43e-10	Actb,Ccl2,Il6,Jak2,Nfkb1,Pik3r1,Ptgs2,Ptk2,Ptpn1,Ptpn2,Socs1,Stat3
GO:0050678	regulation of epithelial cell proliferation	BP	3.94e-10	Apoe,Ccl12,Ccl2,Cxcl12,Eng,Fgfr1,Flt1,Il6,Stat3,Vegfa,Zfp36
GO:0022408	negative regulation of cell-cell adhesion	BP	4.76e-10	Apoa1,Cxcl12,Il2ra,Jak2,Pik3r1,Ptk2,Ptpn2,Socs1,Vegfa
GO:0043434	response to peptide hormone	BP	5.56e-10	Cat,Ccl2,Il6,Jak2,Nfkb1,Pik3r1,Ptgs2,Ptk2,Ptpn1,Ptpn2,Stat3
GO:0009892	negative regulation of metabolic process	BP	5.84e-10	Actb,Apoe,Birc3,Cdkn1c,Dnaja1,Eng,Fgfr1,Il6,Junb,Ldlr,Nfkb1,Pik3r1,Plat,Ptgs2,Ptk2,Ptpn1,Ptpn2,Relb,Socs1,Stat3,Vegfa,Zfp36
GO:0071407	cellular response to organic cyclic compound	BP	6.37e-10	Actb,Ccl12,Ccl2,Dnaja1,Il6,Jak2,Nfkb1,Nfkbia,Ptgs2,Socs1,Stat3,Zfp36
GO:0051049	regulation of transport	BP	6.38e-10	Apoa1,Apoe,Ccl12,Ccl2,Cxcl12,Dnaja1,Fgfr1,Il6,Jak2,Ldlr,Nfkbia,Nos3,Pik3r1,Ptgs2,Ptk2,Ptpn1,Ren1,Socs1,Vegfa
GO:0007169	transmembrane receptor protein tyrosine kinase signaling pathway	BP	6.79e-10	Ccl2,Fgfr1,Flt1,Jak2,Pik3r1,Plat,Ptk2,Ptpn1,Ptpn2,Stat3,Vegfa
GO:0022407	regulation of cell-cell adhesion	BP	6.79e-10	Apoa1,Ccl2,Cxcl12,Il2ra,Il6,Jak2,Pik3r1,Ptk2,Ptpn2,Socs1,Vegfa
GO:0034612	response to tumor necrosis factor	BP	8.08e-10	Birc3,Ccl12,Ccl2,Il6,Jak2,Nfkb1,Nfkbia,Ptgs2,Zfp36
GO:0043549	regulation of kinase activity	BP	8.08e-10	Actb,Apoe,Cdkn1c,Dnaja1,Fgfr1,Flt1,Il6,Jak2,Pik3r1,Ptk2,Ptpn1,Ptpn2,Socs1,Vegfa
GO:0051707	response to other organism	BP	8.08e-10	Ccl12,Ccl2,Cx3cr1,Fos,Ikbke,Il6,Jak2,Junb,Nfkb1,Nfkbia,Nos3,Ptgs2,Ren1,Zfp36
GO:0031324	negative regulation of cellular metabolic process	BP	8.86e-10	Actb,Apoe,Birc3,Cdkn1c,Dnaja1,Eng,Fgfr1,Il6,Junb,Nfkb1,Pik3r1,Plat,Ptgs2,Ptk2,Ptpn1,Ptpn2,Relb,Socs1,Stat3,Vegfa,Zfp36
GO:0010605	negative regulation of macromolecule metabolic process	BP	9.98e-10	Actb,Apoe,Birc3,Cdkn1c,Dnaja1,Eng,Fgfr1,Il6,Junb,Ldlr,Nfkb1,Pik3r1,Plat,Ptgs2,Ptpn1,Ptpn2,Relb,Socs1,Stat3,Vegfa,Zfp36
GO:0033554	cellular response to stress	BP	1e-09	Apoa1,Apoe,Dnaja1,Dnajb9,Fos,Ikbke,Il6,Jak2,Nos3,Pik3r1,Ptgs2,Ptk2,Ptpn1,Relb,Rhob,Vegfa,Zfp36
GO:1903706	regulation of hemopoiesis	BP	1.01e-09	Flt1,Fos,Il2ra,Il6,Nfkbia,Pik3r1,Ptpn2,Socs1,Stat3,Vegfa,Zfp36
GO:0030335	positive regulation of cell migration	BP	1.02e-09	Ccl12,Ccl2,Cxcl12,Fgfr1,Flt1,Jak2,Nos3,Pik3r1,Ptgs2,Ptk2,Rhob,Vegfa
GO:0010647	positive regulation of cell communication	BP	1.11e-09	Apoa1,Cat,Ccl12,Ccl2,Eng,Fgfr1,Flt1,Ikbke,Il6,Jak2,Nfkb1,Pik3r1,Ptgs2,Ptk2,Ptpn1,Ptpn2,Stat3,Vegfa
GO:0051093	negative regulation of developmental process	BP	1.11e-09	Apoe,Ccl2,Cx3cr1,Fgfr1,Il6,Ldlr,Nfkbia,Nos3,Pik3r1,Ptk2,Ptpn2,Socs1,Stat3,Vegfa,Zfp36
GO:0010604	positive regulation of macromolecule metabolic process	BP	1.13e-09	Apoe,Birc3,Ccl12,Ccl2,Eng,Fgfr1,Flt1,Fos,Il6,Jak2,Junb,Ldlr,Nfkb1,Nfkbia,Nos3,Pik3r1,Ptgs2,Ptk2,Ptpn1,Relb,Stat3,Vegfa,Zfp36
GO:0023056	positive regulation of signaling	BP	1.17e-09	Apoa1,Cat,Ccl12,Ccl2,Eng,Fgfr1,Flt1,Ikbke,Il6,Jak2,Nfkb1,Pik3r1,Ptgs2,Ptk2,Ptpn1,Ptpn2,Stat3,Vegfa
GO:0009967	positive regulation of signal transduction	BP	1.86e-09	Apoa1,Cat,Ccl12,Ccl2,Eng,Fgfr1,Flt1,Ikbke,Il6,Jak2,Nfkb1,Pik3r1,Ptk2,Ptpn1,Ptpn2,Stat3,Vegfa
GO:0065008	regulation of biological quality	BP	1.86e-09	Apoa1,Apoe,Ccl12,Ccl2,Cx3cr1,Cxcl12,Eng,Fgfr1,Ikbke,Il2ra,Il6,Jak2,Ldlr,Nfkb1,Nfkbia,Nos3,Pik3r1,Ptgs2,Ptk2,Ptpn2,Ren1,Stat3,Vegfa,Zfp36
GO:0071345	cellular response to cytokine stimulus	BP	1.86e-09	Birc3,Ccl12,Ccl2,Cx3cr1,Cxcl12,Il2ra,Il6,Jak2,Nfkb1,Nfkbia,Socs1,Stat3,Zfp36
GO:0050728	negative regulation of inflammatory response	BP	1.88e-09	Apoa1,Apoe,Cx3cr1,Il2ra,Ldlr,Nfkb1,Ptpn2,Zfp36
GO:0032270	positive regulation of cellular protein metabolic process	BP	2.44e-09	Apoe,Birc3,Ccl12,Ccl2,Eng,Fgfr1,Flt1,Il6,Jak2,Ldlr,Nfkbia,Pik3r1,Ptgs2,Ptk2,Ptpn1,Stat3,Vegfa
GO:0019221	cytokine-mediated signaling pathway	BP	3.28e-09	Ccl12,Ccl2,Cx3cr1,Cxcl12,Il2ra,Il6,Jak2,Nfkbia,Socs1,Stat3
GO:0071375	cellular response to peptide hormone stimulus	BP	3.39e-09	Ccl2,Il6,Jak2,Nfkb1,Pik3r1,Ptk2,Ptpn1,Ptpn2,Stat3
GO:0009612	response to mechanical stimulus	BP	3.48e-09	Ccl2,Cxcl12,Fos,Il6,Junb,Nfkb1,Nfkbia,Nos3,Ptgs2
GO:0051173	positive regulation of nitrogen compound metabolic process	BP	3.48e-09	Apoe,Birc3,Ccl12,Ccl2,Eng,Fgfr1,Flt1,Fos,Il6,Jak2,Junb,Ldlr,Nfkb1,Nfkbia,Nos3,Pik3r1,Ptgs2,Ptk2,Ptpn1,Stat3,Vegfa,Zfp36
GO:0045859	regulation of protein kinase activity	BP	3.49e-09	Actb,Apoe,Cdkn1c,Dnaja1,Fgfr1,Flt1,Il6,Jak2,Ptk2,Ptpn1,Ptpn2,Socs1,Vegfa
GO:0035295	tube development	BP	4.98e-09	Apoe,Cat,Ccl12,Ccl2,Cxcl12,Eng,Fgfr1,Flt1,Junb,Nos3,Ptgs2,Ptk2,Rhob,Vegfa
GO:1902533	positive regulation of intracellular signal transduction	BP	6.06e-09	Apoa1,Cat,Ccl12,Ccl2,Eng,Fgfr1,Flt1,Ikbke,Il6,Jak2,Ptk2,Ptpn1,Ptpn2,Vegfa
GO:0016477	cell migration	BP	6.65e-09	Apoa1,Ccl12,Ccl2,Cx3cr1,Cxcl12,Eng,Fgfr1,Flt1,Jak2,Nos3,Plat,Ptk2,Vegfa
GO:0071396	cellular response to lipid	BP	7.19e-09	Ccl12,Ccl2,Cx3cr1,Dnaja1,Il6,Jak2,Ldlr,Nfkb1,Nfkbia,Nos3,Zfp36
GO:0042326	negative regulation of phosphorylation	BP	7.47e-09	Actb,Apoe,Birc3,Cdkn1c,Dnaja1,Eng,Il6,Ptpn1,Ptpn2,Socs1,Stat3
GO:0009636	response to toxic substance	BP	8.25e-09	Actb,Apoe,Cat,Ccl2,Fos,Il6,Nfkb1,Nos3,Ptgs2,Rhob,Stat3
GO:0051704	multi-organism process	BP	8.25e-09	Apoe,Ccl12,Ccl2,Cx3cr1,Cxcl12,Dnaja1,Fos,Ikbke,Il6,Jak2,Junb,Nfkb1,Nfkbia,Nos3,Ptgs2,Ren1,Stat3,Zfp36
GO:0071356	cellular response to tumor necrosis factor	BP	8.47e-09	Birc3,Ccl12,Ccl2,Il6,Jak2,Nfkb1,Nfkbia,Zfp36
GO:0009891	positive regulation of biosynthetic process	BP	8.6e-09	Apoa1,Apoe,Ccl2,Eng,Fgfr1,Fos,Il6,Jak2,Junb,Ldlr,Nfkb1,Nfkbia,Nos3,Pik3r1,Ptgs2,Ptpn2,Stat3,Vegfa
GO:0045766	positive regulation of angiogenesis	BP	1.21e-08	Cx3cr1,Eng,Flt1,Nos3,Ptgs2,Rhob,Stat3,Vegfa
GO:0007568	aging	BP	1.33e-08	Apoe,Cat,Ccl2,Cdkn1c,Eng,Fos,Il6,Ptgs2,Stat3
GO:0008285	negative regulation of cell population proliferation	BP	1.47e-08	Apoe,Ccl12,Eng,Flt1,Il2ra,Il6,Jak2,Nos3,Pik3r1,Ptgs2,Ptpn2,Stat3
GO:0032102	negative regulation of response to external stimulus	BP	2.65e-08	Apoa1,Apoe,Ccl12,Cx3cr1,Il2ra,Ldlr,Nfkb1,Ptpn2,Zfp36
GO:0045937	positive regulation of phosphate metabolic process	BP	2.73e-08	Ccl12,Ccl2,Eng,Fgfr1,Flt1,Il6,Jak2,Nos3,Pik3r1,Ptgs2,Ptk2,Ptpn1,Stat3,Vegfa
GO:0032103	positive regulation of response to external stimulus	BP	2.85e-08	Ccl2,Cxcl12,Fgfr1,Il6,Jak2,Ldlr,Nfkbia,Ptgs2,Vegfa
GO:0097237	cellular response to toxic substance	BP	2.87e-08	Actb,Apoe,Cat,Il6,Nfkb1,Nos3,Ptgs2,Rhob
GO:0045765	regulation of angiogenesis	BP	2.99e-08	Ccl2,Cx3cr1,Eng,Flt1,Nos3,Ptgs2,Rhob,Stat3,Vegfa
GO:0035556	intracellular signal transduction	BP	3.06e-08	Apoe,Ccl12,Ikbke,Jak2,Nfkb1,Nfkbia,Nos3,Pik3r1,Ptk2,Ptpn1,Relb,Rhob,Socs1,Stat3,Zfp36
GO:0040013	negative regulation of locomotion	BP	3.06e-08	Apoe,Ccl12,Cx3cr1,Cxcl12,Eng,Ptk2,Ptpn2,Rhob,Stat3
GO:0051348	negative regulation of transferase activity	BP	3.06e-08	Actb,Apoe,Cdkn1c,Dnaja1,Il6,Ptpn1,Ptpn2,Socs1,Zfp36
GO:0043408	regulation of MAPK cascade	BP	3.7e-08	Apoe,Ccl12,Ccl2,Dnaja1,Fgfr1,Flt1,Il6,Jak2,Ptpn1,Ptpn2,Ren1,Vegfa
GO:0002683	negative regulation of immune system process	BP	4.34e-08	Apoa1,Ccl12,Cxcl12,Il2ra,Ldlr,Nfkbia,Pik3r1,Ptpn2,Socs1,Zfp36
GO:0006955	immune response	BP	5.25e-08	Ccl12,Ccl2,Cx3cr1,Cxcl12,Ikbke,Il2ra,Il6,Jak2,Nfkb1,Ptk2,Relb,Stat3,Vegfa
GO:0042493	response to drug	BP	6.09e-08	Actb,Cat,Ccl2,Fos,Il6,Jak2,Junb,Nfkb1,Nfkbia,Ptgs2,Ren1,Rhob,Stat3
GO:0001817	regulation of cytokine production	BP	7.3e-08	Apoa1,Ccl2,Fgfr1,Il6,Jak2,Nfkb1,Pik3r1,Ptgs2,Relb,Socs1,Zfp36
GO:0009968	negative regulation of signal transduction	BP	7.53e-08	Apoa1,Apoe,Cx3cr1,Cxcl12,Dnaja1,Dnajb9,Eng,Il6,Nfkbia,Ptgs2,Ptpn1,Ptpn2,Socs1,Vegfa
GO:0062012	regulation of small molecule metabolic process	BP	7.94e-08	Apoa1,Apoe,Il6,Ldlr,Nfkb1,Nos3,Ptgs2,Ptpn2,Stat3
GO:0060396	growth hormone receptor signaling pathway	BP	8.78e-08	Jak2,Pik3r1,Ptk2,Stat3
GO:0009987	cellular process	BP	1.02e-07	Actb,Apoa1,Apoe,Birc3,Cat,Ccl12,Ccl2,Cdkn1c,Cx3cr1,Cxcl12,Dnaja1,Dnajb9,Eng,Fgfr1,Flt1,Fos,Ikbke,Il2ra,Il6,Jak2,Junb,Ldlr,Nfkb1,Nfkbia,Nos3,Pik3r1,Plat,Ptgs2,Ptk2,Ptpn1,Ptpn2,Relb,Ren1,Rhob,Socs1,Stat3,Vegfa,Zfp36
GO:0051050	positive regulation of transport	BP	1.24e-07	Apoe,Ccl12,Ccl2,Cxcl12,Fgfr1,Il6,Jak2,Ldlr,Nfkbia,Pik3r1,Ptgs2,Ptk2,Vegfa
GO:0014074	response to purine-containing compound	BP	1.36e-07	Ccl2,Fos,Il6,Junb,Pik3r1,Ptgs2,Ren1
GO:0051384	response to glucocorticoid	BP	1.48e-07	Ccl2,Fos,Il6,Jak2,Pik3r1,Ptgs2,Zfp36
GO:0006469	negative regulation of protein kinase activity	BP	1.53e-07	Actb,Apoe,Cdkn1c,Dnaja1,Il6,Ptpn1,Ptpn2,Socs1
GO:0030336	negative regulation of cell migration	BP	1.53e-07	Apoe,Ccl12,Cx3cr1,Cxcl12,Eng,Ptk2,Rhob,Stat3
GO:0048534	hematopoietic or lymphoid organ development	BP	2.04e-07	Cdkn1c,Dnajb9,Il6,Jak2,Junb,Nfkb1,Pik3r1,Ptpn2,Relb,Stat3,Vegfa
GO:0009889	regulation of biosynthetic process	BP	2.21e-07	Apoa1,Apoe,Cat,Ccl2,Cdkn1c,Eng,Fgfr1,Fos,Il6,Jak2,Junb,Ldlr,Nfkb1,Nfkbia,Nos3,Pik3r1,Ptgs2,Ptpn2,Relb,Stat3,Vegfa,Zfp36
GO:0048660	regulation of smooth muscle cell proliferation	BP	2.29e-07	Il6,Jak2,Nos3,Pik3r1,Ptgs2,Ptk2,Vegfa
GO:0006979	response to oxidative stress	BP	2.55e-07	Apoe,Cat,Fos,Il6,Jak2,Nfkb1,Nos3,Ptgs2,Rhob
GO:0045785	positive regulation of cell adhesion	BP	2.89e-07	Apoa1,Ccl2,Cxcl12,Il2ra,Il6,Jak2,Ptk2,Socs1,Vegfa
GO:0006952	defense response	BP	3.25e-07	Ccl12,Ccl2,Cx3cr1,Cxcl12,Ikbke,Il2ra,Il6,Jak2,Nfkb1,Ptgs2,Ptk2,Relb,Stat3
GO:0031328	positive regulation of cellular biosynthetic process	BP	3.53e-07	Apoa1,Eng,Fgfr1,Fos,Il6,Jak2,Junb,Ldlr,Nfkb1,Nfkbia,Nos3,Pik3r1,Ptgs2,Ptpn2,Stat3,Vegfa
GO:0009653	anatomical structure morphogenesis	BP	3.67e-07	Actb,Apoe,Ccl12,Ccl2,Cdkn1c,Cxcl12,Eng,Fgfr1,Flt1,Il6,Junb,Nos3,Ptgs2,Ptk2,Rhob,Stat3,Vegfa
GO:0048646	anatomical structure formation involved in morphogenesis	BP	3.75e-07	Ccl12,Ccl2,Cxcl12,Eng,Fgfr1,Flt1,Junb,Nos3,Ptgs2,Ptk2,Rhob,Vegfa
GO:0060326	cell chemotaxis	BP	3.75e-07	Ccl12,Ccl2,Cx3cr1,Cxcl12,Eng,Flt1,Vegfa
GO:2001233	regulation of apoptotic signaling pathway	BP	4.09e-07	Cx3cr1,Cxcl12,Dnaja1,Fgfr1,Jak2,Ptgs2,Ptpn1,Ptpn2,Vegfa
GO:0045596	negative regulation of cell differentiation	BP	4.83e-07	Apoe,Fgfr1,Ldlr,Nfkbia,Pik3r1,Ptk2,Ptpn2,Socs1,Stat3,Vegfa,Zfp36
GO:0044093	positive regulation of molecular function	BP	4.94e-07	Apoa1,Apoe,Cat,Ccl12,Ccl2,Dnaja1,Fgfr1,Flt1,Il6,Jak2,Nos3,Ptk2,Ptpn1,Stat3,Vegfa
GO:0051336	regulation of hydrolase activity	BP	5.23e-07	Apoa1,Birc3,Ccl12,Ccl2,Dnaja1,Fgfr1,Flt1,Il6,Jak2,Nos3,Ptgs2,Stat3,Vegfa
GO:0031401	positive regulation of protein modification process	BP	6.01e-07	Birc3,Ccl12,Ccl2,Eng,Fgfr1,Flt1,Il6,Jak2,Pik3r1,Ptgs2,Ptk2,Ptpn1,Vegfa
GO:0001934	positive regulation of protein phosphorylation	BP	6.36e-07	Ccl12,Ccl2,Eng,Fgfr1,Flt1,Il6,Jak2,Pik3r1,Ptgs2,Ptk2,Ptpn1,Vegfa
GO:0001933	negative regulation of protein phosphorylation	BP	6.6e-07	Actb,Apoe,Cdkn1c,Dnaja1,Eng,Il6,Ptpn1,Ptpn2,Socs1
GO:0007399	nervous system development	BP	6.61e-07	Actb,Apoa1,Apoe,Ccl12,Ccl2,Cdkn1c,Cx3cr1,Cxcl12,Eng,Fgfr1,Fos,Il6,Jak2,Ldlr,Ptk2,Stat3,Vegfa
GO:0048545	response to steroid hormone	BP	6.67e-07	Ccl2,Dnaja1,Fos,Il6,Jak2,Pik3r1,Ptgs2,Zfp36
GO:0022008	neurogenesis	BP	7.61e-07	Actb,Apoa1,Apoe,Ccl12,Ccl2,Cdkn1c,Cx3cr1,Cxcl12,Fgfr1,Il6,Jak2,Ldlr,Ptk2,Stat3,Vegfa
GO:0002684	positive regulation of immune system process	BP	8.71e-07	Ccl12,Ccl2,Cxcl12,Flt1,Fos,Il2ra,Il6,Nfkbia,Socs1,Stat3,Vegfa
GO:0051179	localization	BP	9.11e-07	Actb,Apoa1,Apoe,Ccl12,Ccl2,Cx3cr1,Cxcl12,Dnaja1,Eng,Fgfr1,Flt1,Il6,Jak2,Ldlr,Nfkbia,Nos3,Pik3r1,Plat,Ptk2,Rhob,Stat3,Vegfa,Zfp36
GO:0030097	hemopoiesis	BP	9.24e-07	Cdkn1c,Dnajb9,Il6,Jak2,Junb,Pik3r1,Ptpn2,Relb,Stat3,Vegfa
GO:0006954	inflammatory response	BP	1.09e-06	Ccl12,Ccl2,Cx3cr1,Il2ra,Il6,Jak2,Ptgs2,Relb,Stat3
GO:0010632	regulation of epithelial cell migration	BP	1.24e-06	Apoe,Fgfr1,Nos3,Ptgs2,Ptk2,Rhob,Vegfa
GO:0035690	cellular response to drug	BP	1.24e-06	Actb,Ccl2,Il6,Jak2,Nfkb1,Ptgs2,Ren1,Rhob
GO:1900101	regulation of endoplasmic reticulum unfolded protein response	BP	1.25e-06	Dnajb9,Pik3r1,Ptpn1,Ptpn2
GO:0043085	positive regulation of catalytic activity	BP	1.45e-06	Apoa1,Apoe,Ccl12,Ccl2,Dnaja1,Fgfr1,Flt1,Jak2,Nos3,Ptk2,Ptpn1,Stat3,Vegfa
GO:1905562	regulation of vascular endothelial cell proliferation	BP	1.45e-06	Ccl12,Fgfr1,Flt1,Stat3
GO:0046683	response to organophosphorus	BP	1.62e-06	Ccl2,Fos,Junb,Pik3r1,Ptgs2,Ren1
GO:0071560	cellular response to transforming growth factor beta stimulus	BP	1.62e-06	Ccl2,Cx3cr1,Eng,Fos,Nos3,Ptk2
GO:0002521	leukocyte differentiation	BP	1.68e-06	Dnajb9,Il6,Junb,Pik3r1,Ptpn2,Relb,Stat3,Vegfa
GO:0032355	response to estradiol	BP	1.82e-06	Cat,Ccl2,Il6,Nos3,Ptgs2,Stat3
GO:0010628	positive regulation of gene expression	BP	2.38e-06	Eng,Fgfr1,Fos,Il6,Jak2,Junb,Ldlr,Nfkb1,Nfkbia,Nos3,Pik3r1,Relb,Stat3,Vegfa,Zfp36
GO:0048872	homeostasis of number of cells	BP	2.9e-06	Ccl2,Il2ra,Il6,Jak2,Nos3,Ptpn2,Vegfa
GO:1905952	regulation of lipid localization	BP	2.92e-06	Apoa1,Apoe,Ikbke,Nfkbia,Ptpn2,Ren1
GO:0006357	regulation of transcription by RNA polymerase II	BP	3.23e-06	Cdkn1c,Eng,Fgfr1,Fos,Il6,Jak2,Junb,Nfkb1,Nfkbia,Pik3r1,Ptpn2,Relb,Stat3,Vegfa,Zfp36
GO:0062013	positive regulation of small molecule metabolic process	BP	3.25e-06	Apoa1,Nfkb1,Nos3,Ptgs2,Ptpn2,Stat3
GO:0071354	cellular response to interleukin-6	BP	3.32e-06	Ccl2,Il6,Nfkb1,Stat3
GO:0008015	blood circulation	BP	3.42e-06	Apoe,Eng,Nos3,Pik3r1,Ptgs2,Ptk2,Ren1,Vegfa
GO:0010594	regulation of endothelial cell migration	BP	3.6e-06	Apoe,Fgfr1,Nos3,Ptgs2,Rhob,Vegfa
GO:0008284	positive regulation of cell population proliferation	BP	4.19e-06	Ccl2,Cx3cr1,Cxcl12,Fgfr1,Il2ra,Il6,Jak2,Ptgs2,Ptk2,Stat3,Vegfa
GO:0030162	regulation of proteolysis	BP	4.19e-06	Apoe,Birc3,Il6,Jak2,Pik3r1,Plat,Ptgs2,Ptk2,Stat3,Vegfa
GO:0009266	response to temperature stimulus	BP	4.26e-06	Ccl2,Cxcl12,Dnaja1,Fos,Il6,Ptgs2
GO:0031099	regeneration	BP	4.26e-06	Apoa1,Apoe,Ccl2,Cxcl12,Jak2,Nfkbia
GO:0044057	regulation of system process	BP	4.52e-06	Apoa1,Fgfr1,Il6,Jak2,Nos3,Pik3r1,Ptgs2,Ptk2,Ren1
GO:0031326	regulation of cellular biosynthetic process	BP	4.64e-06	Apoa1,Cat,Cdkn1c,Eng,Fgfr1,Fos,Il6,Jak2,Junb,Ldlr,Nfkb1,Nfkbia,Nos3,Pik3r1,Ptgs2,Ptpn2,Relb,Stat3,Vegfa,Zfp36
GO:0019538	protein metabolic process	BP	5.32e-06	Apoa1,Apoe,Birc3,Cat,Ccl12,Dnajb9,Eng,Fgfr1,Flt1,Ikbke,Jak2,Ldlr,Pik3r1,Plat,Ptk2,Ptpn1,Ptpn2,Ren1,Socs1,Zfp36
GO:0071214	cellular response to abiotic stimulus	BP	5.7e-06	Actb,Nfkb1,Nos3,Pik3r1,Ptgs2,Relb,Rhob
GO:0001666	response to hypoxia	BP	6.52e-06	Cat,Ccl2,Eng,Flt1,Plat,Ptgs2,Vegfa
GO:0001938	positive regulation of endothelial cell proliferation	BP	6.63e-06	Ccl2,Cxcl12,Fgfr1,Stat3,Vegfa
GO:0043535	regulation of blood vessel endothelial cell migration	BP	7.35e-06	Apoe,Fgfr1,Nos3,Ptgs2,Vegfa
GO:0030182	neuron differentiation	BP	7.44e-06	Actb,Apoa1,Apoe,Cdkn1c,Cxcl12,Fgfr1,Il6,Jak2,Ptk2,Stat3,Vegfa
GO:0048008	platelet-derived growth factor receptor signaling pathway	BP	7.78e-06	Jak2,Plat,Ptpn1,Vegfa
GO:0003008	system process	BP	7.9e-06	Apoe,Cx3cr1,Cxcl12,Eng,Fgfr1,Fos,Ldlr,Nos3,Pik3r1,Ptgs2,Ptk2,Ren1,Vegfa
GO:0006935	chemotaxis	BP	8.79e-06	Apoa1,Ccl12,Ccl2,Cx3cr1,Cxcl12,Eng,Flt1,Vegfa
GO:0048666	neuron development	BP	8.79e-06	Actb,Apoa1,Apoe,Cdkn1c,Cxcl12,Fgfr1,Il6,Jak2,Ptk2,Vegfa
GO:0071900	regulation of protein serine/threonine kinase activity	BP	9.18e-06	Apoe,Cdkn1c,Dnaja1,Fgfr1,Flt1,Jak2,Ptpn1,Vegfa
GO:0010468	regulation of gene expression	BP	9.44e-06	Apoe,Birc3,Cat,Cdkn1c,Eng,Fgfr1,Fos,Il6,Jak2,Junb,Ldlr,Nfkb1,Nfkbia,Nos3,Pik3r1,Ptpn2,Relb,Stat3,Vegfa,Zfp36
GO:0010595	positive regulation of endothelial cell migration	BP	9.55e-06	Fgfr1,Nos3,Ptgs2,Rhob,Vegfa
GO:0048878	chemical homeostasis	BP	9.55e-06	Apoa1,Apoe,Ccl2,Il6,Jak2,Ldlr,Pik3r1,Ptk2,Ptpn2,Stat3,Vegfa
GO:0006468	protein phosphorylation	BP	9.6e-06	Ccl12,Eng,Fgfr1,Flt1,Ikbke,Jak2,Pik3r1,Ptk2,Ptpn1,Zfp36
GO:0042592	homeostatic process	BP	1.03e-05	Apoa1,Apoe,Ccl2,Il2ra,Il6,Jak2,Ldlr,Nos3,Pik3r1,Ptk2,Ptpn2,Stat3,Vegfa
GO:0097529	myeloid leukocyte migration	BP	1.04e-05	Ccl12,Ccl2,Cx3cr1,Flt1,Vegfa
GO:0001569	branching involved in blood vessel morphogenesis	BP	1.09e-05	Cxcl12,Eng,Flt1,Vegfa
GO:0043405	regulation of MAP kinase activity	BP	1.09e-05	Apoe,Dnaja1,Fgfr1,Flt1,Jak2,Ptpn1,Vegfa
GO:0001937	negative regulation of endothelial cell proliferation	BP	1.18e-05	Apoe,Ccl12,Eng,Flt1
GO:0010629	negative regulation of gene expression	BP	1.18e-05	Apoe,Birc3,Cdkn1c,Eng,Fgfr1,Junb,Ldlr,Nfkb1,Ptpn2,Relb,Stat3,Vegfa,Zfp36
GO:0016310	phosphorylation	BP	1.25e-05	Ccl12,Eng,Fgfr1,Flt1,Ikbke,Jak2,Pik3r1,Ptk2,Ptpn1,Stat3,Zfp36
GO:0050679	positive regulation of epithelial cell proliferation	BP	1.26e-05	Ccl2,Cxcl12,Fgfr1,Il6,Stat3,Vegfa
GO:0061138	morphogenesis of a branching epithelium	BP	1.3e-05	Cxcl12,Eng,Fgfr1,Flt1,Il6,Vegfa
GO:0044238	primary metabolic process	BP	1.33e-05	Apoa1,Apoe,Birc3,Cat,Ccl12,Cdkn1c,Dnajb9,Eng,Fgfr1,Flt1,Fos,Ikbke,Jak2,Junb,Ldlr,Nfkb1,Nos3,Pik3r1,Plat,Ptgs2,Ptk2,Ptpn1,Ptpn2,Relb,Ren1,Socs1,Stat3,Zfp36
GO:0050920	regulation of chemotaxis	BP	1.33e-05	Ccl12,Ccl2,Cxcl12,Fgfr1,Ptpn2,Vegfa
GO:0048699	generation of neurons	BP	1.37e-05	Actb,Apoa1,Apoe,Cdkn1c,Cx3cr1,Cxcl12,Fgfr1,Il6,Jak2,Ldlr,Ptk2,Stat3,Vegfa
GO:0045321	leukocyte activation	BP	1.38e-05	Cx3cr1,Cxcl12,Dnajb9,Il6,Pik3r1,Ptpn2,Relb,Stat3
GO:0048661	positive regulation of smooth muscle cell proliferation	BP	1.38e-05	Il6,Jak2,Ptgs2,Ptk2,Vegfa
GO:0031175	neuron projection development	BP	1.4e-05	Actb,Apoa1,Apoe,Cxcl12,Fgfr1,Il6,Jak2,Ptk2,Vegfa
GO:0045637	regulation of myeloid cell differentiation	BP	1.46e-05	Fos,Nfkbia,Pik3r1,Ptpn2,Stat3,Zfp36
GO:1903708	positive regulation of hemopoiesis	BP	1.46e-05	Flt1,Fos,Il2ra,Il6,Socs1,Stat3
GO:1902652	secondary alcohol metabolic process	BP	1.48e-05	Apoa1,Apoe,Cat,Fgfr1,Ldlr
GO:0032868	response to insulin	BP	1.62e-05	Cat,Ccl2,Il6,Pik3r1,Ptpn1,Ptpn2
GO:0006807	nitrogen compound metabolic process	BP	1.63e-05	Apoa1,Apoe,Birc3,Cat,Ccl12,Cdkn1c,Dnajb9,Eng,Fgfr1,Flt1,Fos,Ikbke,Jak2,Junb,Ldlr,Nfkb1,Nos3,Pik3r1,Plat,Ptk2,Ptpn1,Ptpn2,Relb,Ren1,Socs1,Stat3,Zfp36
GO:0051345	positive regulation of hydrolase activity	BP	1.65e-05	Apoa1,Ccl12,Ccl2,Dnaja1,Fgfr1,Flt1,Jak2,Stat3,Vegfa
GO:0022604	regulation of cell morphogenesis	BP	1.66e-05	Apoa1,Apoe,Ccl12,Ccl2,Cxcl12,Il6,Ptk2,Vegfa
GO:0007249	I-kappaB kinase/NF-kappaB signaling	BP	1.7e-05	Ikbke,Nfkb1,Nfkbia,Relb
GO:0019216	regulation of lipid metabolic process	BP	1.7e-05	Apoa1,Apoe,Flt1,Ldlr,Nfkb1,Pik3r1,Ptgs2
GO:0051223	regulation of protein transport	BP	1.81e-05	Apoa1,Ccl2,Dnaja1,Il6,Jak2,Pik3r1,Ptgs2,Ptpn1,Socs1
GO:1903827	regulation of cellular protein localization	BP	1.81e-05	Ccl2,Dnaja1,Il6,Jak2,Pik3r1,Ptgs2,Ptpn1,Vegfa
GO:0001101	response to acid chemical	BP	1.85e-05	Cat,Ccl2,Il6,Ldlr,Ptgs2,Socs1,Vegfa
GO:0010942	positive regulation of cell death	BP	1.87e-05	Ccl12,Dnaja1,Fos,Il6,Jak2,Nos3,Ptgs2,Ptpn2,Rhob
GO:0030595	leukocyte chemotaxis	BP	1.93e-05	Ccl12,Ccl2,Cx3cr1,Flt1,Vegfa
GO:0009888	tissue development	BP	1.97e-05	Cat,Cxcl12,Eng,Fgfr1,Flt1,Fos,Il6,Jak2,Junb,Nos3,Ptgs2,Rhob,Vegfa
GO:0009991	response to extracellular stimulus	BP	2.03e-05	Apoe,Cat,Ccl2,Fos,Il6,Ldlr,Ptgs2,Zfp36
GO:0050729	positive regulation of inflammatory response	BP	2.07e-05	Il6,Jak2,Ldlr,Nfkbia,Ptgs2
GO:0002262	myeloid cell homeostasis	BP	2.23e-05	Ccl2,Il6,Jak2,Ptpn2,Vegfa
GO:0043410	positive regulation of MAPK cascade	BP	2.23e-05	Ccl12,Ccl2,Fgfr1,Flt1,Il6,Jak2,Ptpn1,Vegfa
GO:1901214	regulation of neuron death	BP	2.35e-05	Apoe,Ccl12,Fos,Il6,Jak2,Stat3,Vegfa
GO:2001234	negative regulation of apoptotic signaling pathway	BP	2.51e-05	Cx3cr1,Cxcl12,Dnaja1,Ptgs2,Ptpn1,Vegfa
GO:0045944	positive regulation of transcription by RNA polymerase II	BP	2.53e-05	Eng,Fgfr1,Fos,Il6,Jak2,Junb,Nfkb1,Nfkbia,Pik3r1,Stat3,Vegfa
GO:0033157	regulation of intracellular protein transport	BP	2.63e-05	Ccl2,Il6,Jak2,Pik3r1,Ptgs2,Ptpn1
GO:1901215	negative regulation of neuron death	BP	2.88e-05	Apoe,Ccl12,Il6,Jak2,Stat3,Vegfa
GO:0050865	regulation of cell activation	BP	2.89e-05	Apoe,Ccl2,Il2ra,Il6,Jak2,Ldlr,Ptpn2,Socs1
GO:0042307	positive regulation of protein import into nucleus	BP	2.92e-05	Il6,Jak2,Pik3r1,Ptgs2
GO:0001818	negative regulation of cytokine production	BP	2.93e-05	Apoa1,Fgfr1,Il6,Nfkb1,Relb,Zfp36
GO:0030099	myeloid cell differentiation	BP	2.93e-05	Cdkn1c,Jak2,Junb,Ptpn2,Relb,Vegfa
GO:0071704	organic substance metabolic process	BP	2.95e-05	Apoa1,Apoe,Birc3,Cat,Ccl12,Cdkn1c,Dnajb9,Eng,Fgfr1,Flt1,Fos,Ikbke,Jak2,Junb,Ldlr,Nfkb1,Nos3,Pik3r1,Plat,Ptgs2,Ptk2,Ptpn1,Ptpn2,Relb,Ren1,Socs1,Stat3,Zfp36
GO:0048246	macrophage chemotaxis	BP	2.98e-05	Ccl12,Ccl2,Cx3cr1
GO:0043170	macromolecule metabolic process	BP	3.04e-05	Apoa1,Apoe,Birc3,Cat,Ccl12,Dnajb9,Eng,Fgfr1,Flt1,Fos,Ikbke,Jak2,Junb,Ldlr,Nfkb1,Pik3r1,Plat,Ptk2,Ptpn1,Ptpn2,Relb,Ren1,Socs1,Stat3,Zfp36
GO:0009890	negative regulation of biosynthetic process	BP	3.19e-05	Apoe,Cdkn1c,Eng,Fgfr1,Il6,Junb,Nfkb1,Ptpn2,Relb,Stat3,Vegfa,Zfp36
GO:0043536	positive regulation of blood vessel endothelial cell migration	BP	3.27e-05	Fgfr1,Nos3,Ptgs2,Vegfa
GO:1901564	organonitrogen compound metabolic process	BP	3.41e-05	Apoa1,Apoe,Birc3,Cat,Ccl12,Dnajb9,Eng,Fgfr1,Flt1,Ikbke,Jak2,Ldlr,Nos3,Pik3r1,Plat,Ptk2,Ptpn1,Ptpn2,Ren1,Socs1,Zfp36
GO:0043542	endothelial cell migration	BP	3.48e-05	Apoa1,Nos3,Ptk2,Vegfa
GO:0046626	regulation of insulin receptor signaling pathway	BP	3.7e-05	Pik3r1,Ptpn1,Ptpn2,Socs1
GO:0046649	lymphocyte activation	BP	3.78e-05	Cxcl12,Dnajb9,Il6,Pik3r1,Ptpn2,Relb,Stat3
GO:0032880	regulation of protein localization	BP	3.85e-05	Apoa1,Ccl2,Dnaja1,Il6,Jak2,Pik3r1,Ptgs2,Ptpn1,Socs1,Vegfa
GO:0030098	lymphocyte differentiation	BP	3.93e-05	Dnajb9,Il6,Pik3r1,Ptpn2,Relb,Stat3
GO:0045935	positive regulation of nucleobase-containing compound metabolic process	BP	4.33e-05	Eng,Fgfr1,Fos,Il6,Jak2,Junb,Nfkb1,Nfkbia,Nos3,Pik3r1,Stat3,Vegfa,Zfp36
GO:0030100	regulation of endocytosis	BP	4.34e-05	Apoe,Ccl2,Ldlr,Ptk2,Ptpn1,Vegfa
GO:0071385	cellular response to glucocorticoid stimulus	BP	4.34e-05	Ccl2,Il6,Jak2,Zfp36
GO:0050730	regulation of peptidyl-tyrosine phosphorylation	BP	4.82e-05	Il6,Jak2,Ptpn1,Ptpn2,Socs1,Vegfa
GO:0008360	regulation of cell shape	BP	4.86e-05	Ccl12,Ccl2,Il6,Ptk2,Vegfa
GO:0006796	phosphate-containing compound metabolic process	BP	5.01e-05	Apoa1,Ccl12,Eng,Fgfr1,Flt1,Ikbke,Jak2,Pik3r1,Ptk2,Ptpn1,Ptpn2,Stat3,Zfp36
GO:1903707	negative regulation of hemopoiesis	BP	5.01e-05	Nfkbia,Pik3r1,Ptpn2,Socs1,Zfp36
GO:0014068	positive regulation of phosphatidylinositol 3-kinase signaling	BP	5.13e-05	Cat,Flt1,Jak2,Ptk2
GO:0090316	positive regulation of intracellular protein transport	BP	5.13e-05	Ccl2,Il6,Jak2,Pik3r1,Ptgs2
GO:0060284	regulation of cell development	BP	5.49e-05	Apoa1,Apoe,Cx3cr1,Cxcl12,Fgfr1,Il6,Ldlr,Ptk2,Stat3,Vegfa
GO:0042509	regulation of tyrosine phosphorylation of STAT protein	BP	5.68e-05	Il6,Jak2,Ptpn2,Socs1
GO:1903037	regulation of leukocyte cell-cell adhesion	BP	5.94e-05	Ccl2,Cxcl12,Il2ra,Il6,Ptpn2,Socs1
GO:0070098	chemokine-mediated signaling pathway	BP	5.98e-05	Ccl12,Ccl2,Cx3cr1,Cxcl12
GO:0001667	ameboidal-type cell migration	BP	6.9e-05	Apoa1,Cxcl12,Nos3,Ptk2,Vegfa
GO:0060429	epithelium development	BP	6.9e-05	Cat,Cxcl12,Eng,Fgfr1,Flt1,Il6,Jak2,Ptgs2,Rhob,Vegfa
GO:0043065	positive regulation of apoptotic process	BP	7.39e-05	Ccl12,Dnaja1,Il6,Jak2,Nos3,Ptgs2,Ptpn2,Rhob
GO:0045807	positive regulation of endocytosis	BP	7.5e-05	Apoe,Ccl2,Ldlr,Ptk2,Vegfa
GO:0010720	positive regulation of cell development	BP	7.52e-05	Apoa1,Apoe,Cx3cr1,Cxcl12,Fgfr1,Il6,Ptk2,Vegfa
GO:0080135	regulation of cellular response to stress	BP	7.52e-05	Cxcl12,Dnaja1,Dnajb9,Pik3r1,Ptgs2,Ptpn1,Ptpn2,Vegfa
GO:0045834	positive regulation of lipid metabolic process	BP	7.87e-05	Apoa1,Apoe,Flt1,Ldlr,Ptgs2
GO:0060341	regulation of cellular localization	BP	7.87e-05	Ccl2,Dnaja1,Il6,Jak2,Pik3r1,Ptgs2,Ptpn1,Vegfa,Zfp36
GO:0035994	response to muscle stretch	BP	7.88e-05	Fos,Nfkb1,Nfkbia
GO:0048569	post-embryonic animal organ development	BP	7.88e-05	Flt1,Jak2,Vegfa
GO:0051254	positive regulation of RNA metabolic process	BP	8e-05	Eng,Fgfr1,Fos,Il6,Jak2,Junb,Nfkb1,Nfkbia,Pik3r1,Stat3,Vegfa,Zfp36
GO:2001242	regulation of intrinsic apoptotic signaling pathway	BP	8e-05	Cxcl12,Dnaja1,Ptgs2,Ptpn1,Ptpn2
GO:0009314	response to radiation	BP	8.17e-05	Cat,Ccl2,Fos,Junb,Pik3r1,Ptgs2,Rhob
GO:0000122	negative regulation of transcription by RNA polymerase II	BP	8.19e-05	Cdkn1c,Eng,Fgfr1,Junb,Nfkb1,Ptpn2,Relb,Vegfa,Zfp36
GO:0007179	transforming growth factor beta receptor signaling pathway	BP	8.31e-05	Ccl2,Eng,Fos,Ptk2
GO:0048729	tissue morphogenesis	BP	8.31e-05	Cxcl12,Eng,Fgfr1,Flt1,Il6,Nos3,Rhob,Vegfa
GO:1902105	regulation of leukocyte differentiation	BP	8.4e-05	Fos,Il2ra,Il6,Pik3r1,Ptpn2,Socs1
GO:2000637	positive regulation of gene silencing by miRNA	BP	8.64e-05	Nfkb1,Stat3,Zfp36
GO:0048468	cell development	BP	8.87e-05	Actb,Apoa1,Apoe,Cdkn1c,Cxcl12,Eng,Fgfr1,Il6,Jak2,Ptk2,Ren1,Vegfa
GO:0044260	cellular macromolecule metabolic process	BP	9.13e-05	Apoa1,Apoe,Birc3,Cat,Ccl12,Dnajb9,Eng,Fgfr1,Flt1,Fos,Ikbke,Jak2,Junb,Nfkb1,Pik3r1,Ptk2,Ptpn1,Ptpn2,Relb,Socs1,Stat3,Zfp36
GO:0046890	regulation of lipid biosynthetic process	BP	9.13e-05	Apoa1,Apoe,Ldlr,Nfkb1,Ptgs2
GO:0071383	cellular response to steroid hormone stimulus	BP	9.13e-05	Ccl2,Dnaja1,Il6,Jak2,Zfp36
GO:0070372	regulation of ERK1 and ERK2 cascade	BP	9.22e-05	Ccl12,Ccl2,Il6,Ptpn1,Ptpn2,Vegfa
GO:0031100	animal organ regeneration	BP	9.29e-05	Apoa1,Ccl2,Cxcl12,Nfkbia
GO:0010558	negative regulation of macromolecule biosynthetic process	BP	9.56e-05	Cdkn1c,Eng,Fgfr1,Il6,Junb,Nfkb1,Ptpn2,Relb,Stat3,Vegfa,Zfp36
GO:0098869	cellular oxidant detoxification	BP	0.0001	Apoe,Cat,Nos3,Ptgs2
GO:1903829	positive regulation of cellular protein localization	BP	0.0001	Ccl2,Il6,Jak2,Pik3r1,Ptgs2,Vegfa
GO:0031329	regulation of cellular catabolic process	BP	0.00011	Apoa1,Apoe,Ldlr,Ptk2,Ptpn1,Stat3,Vegfa,Zfp36
GO:0031667	response to nutrient levels	BP	0.00011	Apoe,Cat,Ccl2,Il6,Ldlr,Ptgs2,Zfp36
GO:0048010	vascular endothelial growth factor receptor signaling pathway	BP	0.00011	Ccl2,Flt1,Vegfa
GO:0048732	gland development	BP	0.00011	Apoa1,Cdkn1c,Fgfr1,Il6,Jak2,Nfkbia,Vegfa
GO:0071496	cellular response to external stimulus	BP	0.00011	Ccl2,Fos,Il6,Nfkb1,Nos3,Ptgs2
GO:0001570	vasculogenesis	BP	0.00012	Eng,Fgfr1,Junb,Ptk2
GO:0007610	behavior	BP	0.00012	Apoe,Cx3cr1,Cxcl12,Fos,Ldlr,Ptgs2,Ren1,Stat3
GO:0050767	regulation of neurogenesis	BP	0.00012	Apoe,Cx3cr1,Cxcl12,Fgfr1,Il6,Ldlr,Ptk2,Stat3,Vegfa
GO:0006355	regulation of transcription, DNA-templated	BP	0.00013	Cat,Cdkn1c,Eng,Fgfr1,Fos,Il6,Jak2,Junb,Nfkb1,Nfkbia,Pik3r1,Ptpn2,Relb,Stat3,Vegfa,Zfp36
GO:0008217	regulation of blood pressure	BP	0.00013	Eng,Nos3,Pik3r1,Ptgs2,Ren1
GO:0031327	negative regulation of cellular biosynthetic process	BP	0.00013	Cdkn1c,Eng,Fgfr1,Il6,Junb,Nfkb1,Ptpn2,Relb,Stat3,Vegfa,Zfp36
GO:0050866	negative regulation of cell activation	BP	0.00013	Apoe,Il2ra,Ldlr,Ptpn2,Socs1
GO:1902728	positive regulation of growth factor dependent skeletal muscle satellite cell proliferation	BP	0.00013	Jak2,Stat3
GO:0022414	reproductive process	BP	0.00014	Ccl2,Cdkn1c,Cxcl12,Dnaja1,Fos,Junb,Nos3,Ptgs2,Ren1,Stat3,Vegfa
GO:0038061	NIK/NF-kappaB signaling	BP	0.00014	Ikbke,Nfkb1,Relb
GO:0042036	negative regulation of cytokine biosynthetic process	BP	0.00014	Il6,Nfkb1,Zfp36
GO:0045638	negative regulation of myeloid cell differentiation	BP	0.00014	Nfkbia,Pik3r1,Ptpn2,Zfp36
GO:0046677	response to antibiotic	BP	0.00014	Cat,Ccl2,Il6,Jak2,Rhob,Stat3
GO:0046889	positive regulation of lipid biosynthetic process	BP	0.00014	Apoa1,Apoe,Ldlr,Ptgs2
GO:1903426	regulation of reactive oxygen species biosynthetic process	BP	0.00014	Il6,Jak2,Ptgs2,Stat3
GO:2000377	regulation of reactive oxygen species metabolic process	BP	0.00014	Birc3,Il6,Jak2,Ptgs2,Stat3
GO:0003018	vascular process in circulatory system	BP	0.00015	Apoe,Nos3,Ptgs2,Ptk2,Vegfa
GO:0010810	regulation of cell-substrate adhesion	BP	0.00015	Apoa1,Jak2,Pik3r1,Ptk2,Vegfa
GO:0044237	cellular metabolic process	BP	0.00015	Apoa1,Apoe,Birc3,Cat,Ccl12,Cdkn1c,Dnajb9,Eng,Fgfr1,Flt1,Fos,Ikbke,Jak2,Junb,Nfkb1,Nos3,Pik3r1,Ptgs2,Ptk2,Ptpn1,Ptpn2,Relb,Ren1,Socs1,Stat3,Zfp36
GO:0070542	response to fatty acid	BP	0.00015	Cat,Ccl2,Ldlr,Ptgs2
GO:0071347	cellular response to interleukin-1	BP	0.00015	Ccl12,Ccl2,Il6,Nfkb1
GO:0042093	T-helper cell differentiation	BP	0.00016	Il6,Relb,Stat3
GO:0043154	negative regulation of cysteine-type endopeptidase activity involved in apoptotic process	BP	0.00016	Birc3,Il6,Ptgs2,Vegfa
GO:1902895	positive regulation of pri-miRNA transcription by RNA polymerase II	BP	0.00016	Fos,Nfkb1,Stat3
GO:2001243	negative regulation of intrinsic apoptotic signaling pathway	BP	0.00016	Cxcl12,Dnaja1,Ptgs2,Ptpn1
GO:0009408	response to heat	BP	0.00017	Ccl2,Dnaja1,Il6,Ptgs2
GO:0031102	neuron projection regeneration	BP	0.00017	Apoa1,Apoe,Jak2
GO:0031331	positive regulation of cellular catabolic process	BP	0.00017	Apoa1,Apoe,Ldlr,Ptk2,Ptpn1,Zfp36
GO:0051591	response to cAMP	BP	0.00017	Fos,Junb,Pik3r1,Ren1
GO:0002009	morphogenesis of an epithelium	BP	0.00018	Cxcl12,Eng,Fgfr1,Flt1,Il6,Rhob,Vegfa
GO:0010035	response to inorganic substance	BP	0.00018	Cat,Fos,Il6,Junb,Nos3,Ptgs2,Rhob
GO:0010556	regulation of macromolecule biosynthetic process	BP	0.00018	Cat,Ccl2,Cdkn1c,Eng,Fgfr1,Fos,Il6,Jak2,Junb,Nfkb1,Nfkbia,Pik3r1,Ptpn2,Relb,Stat3,Vegfa,Zfp36
GO:0010557	positive regulation of macromolecule biosynthetic process	BP	0.00018	Ccl2,Eng,Fgfr1,Fos,Il6,Jak2,Junb,Nfkb1,Nfkbia,Pik3r1,Stat3,Vegfa
GO:0019219	regulation of nucleobase-containing compound metabolic process	BP	0.00018	Cat,Cdkn1c,Eng,Fgfr1,Fos,Il6,Jak2,Junb,Nfkb1,Nfkbia,Nos3,Pik3r1,Ptpn2,Relb,Stat3,Vegfa,Zfp36
GO:0000302	response to reactive oxygen species	BP	0.00019	Cat,Fos,Il6,Nos3,Rhob
GO:0001959	regulation of cytokine-mediated signaling pathway	BP	0.00019	Apoa1,Il6,Ptpn2,Socs1
GO:0030947	regulation of vascular endothelial growth factor receptor signaling pathway	BP	0.00019	Flt1,Ptpn1,Vegfa
GO:0061771	response to caloric restriction	BP	0.00019	Apoe,Ldlr
GO:0019218	regulation of steroid metabolic process	BP	0.0002	Apoa1,Apoe,Ldlr,Nfkb1
GO:0031663	lipopolysaccharide-mediated signaling pathway	BP	0.0002	Ccl12,Nfkbia,Nos3
GO:0042593	glucose homeostasis	BP	0.0002	Ccl2,Il6,Pik3r1,Ptpn2,Stat3
GO:0008202	steroid metabolic process	BP	0.00021	Apoa1,Apoe,Cat,Fgfr1,Ldlr
GO:0043281	regulation of cysteine-type endopeptidase activity involved in apoptotic process	BP	0.00021	Birc3,Il6,Jak2,Ptgs2,Vegfa
GO:0062014	negative regulation of small molecule metabolic process	BP	0.00021	Apoe,Il6,Nfkb1,Stat3
GO:1902532	negative regulation of intracellular signal transduction	BP	0.00021	Apoe,Cxcl12,Dnaja1,Ptgs2,Ptpn1,Ptpn2,Socs1
GO:0007259	receptor signaling pathway via JAK-STAT	BP	0.00022	Jak2,Socs1,Stat3
GO:0008203	cholesterol metabolic process	BP	0.00022	Apoa1,Apoe,Cat,Ldlr
GO:0010574	regulation of vascular endothelial growth factor production	BP	0.00022	Ccl2,Il6,Ptgs2
GO:0045861	negative regulation of proteolysis	BP	0.00022	Birc3,Il6,Pik3r1,Plat,Ptgs2,Vegfa
GO:0048638	regulation of developmental growth	BP	0.00022	Apoe,Cxcl12,Fgfr1,Ptk2,Stat3,Vegfa
GO:0050769	positive regulation of neurogenesis	BP	0.00023	Apoe,Cx3cr1,Cxcl12,Fgfr1,Il6,Ptk2,Vegfa
GO:0034599	cellular response to oxidative stress	BP	0.00024	Fos,Il6,Jak2,Nos3,Rhob
GO:0045087	innate immune response	BP	0.00024	Ccl12,Ccl2,Ikbke,Jak2,Nfkb1,Ptk2,Relb
GO:0051897	positive regulation of protein kinase B signaling	BP	0.00025	Eng,Il6,Ptk2,Vegfa
GO:0051252	regulation of RNA metabolic process	BP	0.00026	Cat,Cdkn1c,Eng,Fgfr1,Fos,Il6,Jak2,Junb,Nfkb1,Nfkbia,Pik3r1,Ptpn2,Relb,Stat3,Vegfa,Zfp36
GO:0032368	regulation of lipid transport	BP	0.00027	Apoa1,Apoe,Nfkbia,Ren1
GO:0060397	growth hormone receptor signaling pathway via JAK-STAT	BP	0.00027	Jak2,Stat3
GO:0071549	cellular response to dexamethasone stimulus	BP	0.00027	Ccl2,Il6,Jak2
GO:1902202	regulation of hepatocyte growth factor receptor signaling pathway	BP	0.00027	Ptpn1,Ptpn2
GO:0006464	cellular protein modification process	BP	0.00029	Apoa1,Birc3,Ccl12,Eng,Fgfr1,Flt1,Ikbke,Jak2,Pik3r1,Ptk2,Ptpn1,Ptpn2,Socs1,Zfp36
GO:0030522	intracellular receptor signaling pathway	BP	0.00032	Dnaja1,Jak2,Nfkbia,Stat3
GO:2000113	negative regulation of cellular macromolecule biosynthetic process	BP	0.00032	Cdkn1c,Eng,Fgfr1,Junb,Nfkb1,Ptpn2,Relb,Stat3,Vegfa,Zfp36
GO:0008283	cell population proliferation	BP	0.00033	Apoa1,Cxcl12,Fgfr1,Il6,Junb,Stat3,Vegfa
GO:0071901	negative regulation of protein serine/threonine kinase activity	BP	0.00033	Apoe,Cdkn1c,Dnaja1,Ptpn1
GO:0002688	regulation of leukocyte chemotaxis	BP	0.00034	Ccl12,Ccl2,Cxcl12,Vegfa
GO:0043406	positive regulation of MAP kinase activity	BP	0.00034	Fgfr1,Flt1,Jak2,Ptpn1,Vegfa
GO:1903038	negative regulation of leukocyte cell-cell adhesion	BP	0.00034	Cxcl12,Il2ra,Ptpn2,Socs1
GO:0052548	regulation of endopeptidase activity	BP	0.00035	Birc3,Il6,Jak2,Ptgs2,Stat3,Vegfa
GO:0032374	regulation of cholesterol transport	BP	0.00036	Apoa1,Apoe,Nfkbia
GO:0032768	regulation of monooxygenase activity	BP	0.00039	Apoe,Eng,Nfkb1
GO:0032965	regulation of collagen biosynthetic process	BP	0.00041	Ccl2,Eng,Il6
GO:0042110	T cell activation	BP	0.00041	Cxcl12,Il6,Ptpn2,Relb,Stat3
GO:0045429	positive regulation of nitric oxide biosynthetic process	BP	0.00041	Il6,Jak2,Ptgs2
GO:1904407	positive regulation of nitric oxide metabolic process	BP	0.00041	Il6,Jak2,Ptgs2
GO:0006915	apoptotic process	BP	0.00042	Birc3,Ikbke,Il2ra,Il6,Jak2,Nfkb1,Pik3r1,Rhob
GO:0090207	regulation of triglyceride metabolic process	BP	0.00043	Apoa1,Apoe,Ldlr
GO:0045934	negative regulation of nucleobase-containing compound metabolic process	BP	0.00044	Cdkn1c,Eng,Fgfr1,Junb,Nfkb1,Ptpn2,Relb,Stat3,Vegfa,Zfp36
GO:0032489	regulation of Cdc42 protein signal transduction	BP	0.00046	Apoa1,Apoe
GO:0034614	cellular response to reactive oxygen species	BP	0.00046	Fos,Il6,Nos3,Rhob
GO:0070508	cholesterol import	BP	0.00046	Apoa1,Ldlr
GO:1905563	negative regulation of vascular endothelial cell proliferation	BP	0.00046	Ccl12,Flt1
GO:2000646	positive regulation of receptor catabolic process	BP	0.00046	Apoe,Ptpn1
GO:0001960	negative regulation of cytokine-mediated signaling pathway	BP	0.00048	Apoa1,Il6,Ptpn2
GO:0097006	regulation of plasma lipoprotein particle levels	BP	0.00048	Apoa1,Apoe,Ldlr
GO:0051346	negative regulation of hydrolase activity	BP	0.0005	Apoa1,Birc3,Il6,Nos3,Ptgs2,Vegfa
GO:0090287	regulation of cellular response to growth factor stimulus	BP	0.0005	Eng,Fgfr1,Flt1,Ptpn1,Vegfa
GO:0002250	adaptive immune response	BP	0.00053	Il6,Jak2,Relb,Stat3,Vegfa
GO:0010883	regulation of lipid storage	BP	0.00053	Ikbke,Nfkbia,Ptpn2
GO:0030301	cholesterol transport	BP	0.00053	Apoa1,Apoe,Ldlr
GO:0044267	cellular protein metabolic process	BP	0.00053	Apoa1,Birc3,Ccl12,Dnajb9,Eng,Fgfr1,Flt1,Ikbke,Jak2,Pik3r1,Ptk2,Ptpn1,Ptpn2,Socs1,Zfp36
GO:0010712	regulation of collagen metabolic process	BP	0.00056	Ccl2,Eng,Il6
GO:0032680	regulation of tumor necrosis factor production	BP	0.00056	Ccl2,Jak2,Pik3r1,Zfp36
GO:0034372	very-low-density lipoprotein particle remodeling	BP	0.00057	Apoa1,Apoe
GO:0048842	positive regulation of axon extension involved in axon guidance	BP	0.00057	Cxcl12,Vegfa
GO:1903897	regulation of PERK-mediated unfolded protein response	BP	0.00057	Ptpn1,Ptpn2
GO:1905906	regulation of amyloid fibril formation	BP	0.00057	Apoe,Ldlr
GO:0045773	positive regulation of axon extension	BP	0.00058	Apoe,Cxcl12,Vegfa
GO:0050776	regulation of immune response	BP	0.0006	Apoa1,Birc3,Il2ra,Il6,Nfkbia,Ptpn2,Socs1
GO:0007613	memory	BP	0.00062	Apoe,Cx3cr1,Ldlr,Ptgs2
GO:0002460	adaptive immune response based on somatic recombination of immune receptors built from immunoglobulin superfamily domains	BP	0.00063	Il6,Relb,Stat3,Vegfa
GO:0045580	regulation of T cell differentiation	BP	0.00063	Il2ra,Il6,Ptpn2,Socs1
GO:0051128	regulation of cellular component organization	BP	0.00063	Apoa1,Apoe,Ccl12,Ccl2,Cdkn1c,Cxcl12,Fgfr1,Il6,Ldlr,Pik3r1,Ptk2,Ptpn1,Vegfa
GO:0001822	kidney development	BP	0.00064	Cat,Cdkn1c,Fgfr1,Ren1,Vegfa
GO:0050921	positive regulation of chemotaxis	BP	0.00064	Ccl2,Cxcl12,Fgfr1,Vegfa
GO:0002687	positive regulation of leukocyte migration	BP	0.00066	Ccl12,Ccl2,Cxcl12,Vegfa
GO:0032869	cellular response to insulin stimulus	BP	0.00066	Ccl2,Pik3r1,Ptpn1,Ptpn2
GO:0055081	anion homeostasis	BP	0.00067	Apoa1,Apoe,Ptk2
GO:0034380	high-density lipoprotein particle assembly	BP	0.00069	Apoa1,Apoe
GO:0043615	astrocyte cell migration	BP	0.00069	Ccl12,Ccl2
GO:0072540	T-helper 17 cell lineage commitment	BP	0.00069	Il6,Stat3
GO:0090270	regulation of fibroblast growth factor production	BP	0.00069	Fgfr1,Ptgs2
GO:1900272	negative regulation of long-term synaptic potentiation	BP	0.00069	Apoe,Cx3cr1
GO:0060193	positive regulation of lipase activity	BP	0.0007	Apoa1,Fgfr1,Flt1
GO:0002366	leukocyte activation involved in immune response	BP	0.00072	Cx3cr1,Il6,Relb,Stat3
GO:0017038	protein import	BP	0.00073	Apoe,Nfkbia,Pik3r1,Stat3
GO:0007611	learning or memory	BP	0.00076	Apoe,Cx3cr1,Fos,Ldlr,Ptgs2
GO:0045927	positive regulation of growth	BP	0.00076	Apoe,Cxcl12,Fgfr1,Ptk2,Vegfa
GO:0050863	regulation of T cell activation	BP	0.00077	Ccl2,Il2ra,Il6,Ptpn2,Socs1
GO:0045860	positive regulation of protein kinase activity	BP	0.00078	Fgfr1,Flt1,Jak2,Ptk2,Ptpn1,Vegfa
GO:0048608	reproductive structure development	BP	0.00078	Cdkn1c,Junb,Nos3,Ptgs2,Ren1,Vegfa
GO:0010873	positive regulation of cholesterol esterification	BP	0.00081	Apoa1,Apoe
GO:1900221	regulation of amyloid-beta clearance	BP	0.00081	Apoe,Ldlr
GO:0030217	T cell differentiation	BP	0.00083	Il6,Ptpn2,Relb,Stat3
GO:0097746	regulation of blood vessel diameter	BP	0.00083	Apoe,Nos3,Ptgs2,Ptk2
GO:0044703	multi-organism reproductive process	BP	0.00087	Ccl2,Cxcl12,Dnaja1,Fos,Junb,Nos3,Ptgs2,Stat3
GO:0010769	regulation of cell morphogenesis involved in differentiation	BP	0.0009	Apoa1,Apoe,Cxcl12,Ptk2,Vegfa
GO:0040008	regulation of growth	BP	0.0009	Apoe,Cxcl12,Fgfr1,Ptk2,Socs1,Stat3,Vegfa
GO:0048469	cell maturation	BP	0.0009	Cdkn1c,Fgfr1,Ren1,Vegfa
GO:0002694	regulation of leukocyte activation	BP	0.00091	Ccl2,Il2ra,Il6,Ldlr,Ptpn2,Socs1
GO:0010898	positive regulation of triglyceride catabolic process	BP	0.00094	Apoa1,Ldlr
GO:0031077	post-embryonic camera-type eye development	BP	0.00094	Flt1,Vegfa
GO:0043409	negative regulation of MAPK cascade	BP	0.00094	Apoe,Dnaja1,Ptpn1,Ptpn2
GO:0051130	positive regulation of cellular component organization	BP	0.00094	Apoa1,Apoe,Ccl2,Cxcl12,Fgfr1,Il6,Ldlr,Ptk2,Vegfa
GO:0070102	interleukin-6-mediated signaling pathway	BP	0.00094	Il6,Stat3
GO:0097084	vascular smooth muscle cell development	BP	0.00094	Eng,Vegfa
GO:1900102	negative regulation of endoplasmic reticulum unfolded protein response	BP	0.00094	Dnajb9,Ptpn1
GO:1900103	positive regulation of endoplasmic reticulum unfolded protein response	BP	0.00094	Pik3r1,Ptpn2
GO:0060135	maternal process involved in female pregnancy	BP	0.00096	Ccl2,Junb,Ptgs2
GO:1902107	positive regulation of leukocyte differentiation	BP	0.00096	Fos,Il2ra,Il6,Socs1
GO:0003006	developmental process involved in reproduction	BP	0.00097	Cdkn1c,Cxcl12,Junb,Nos3,Ptgs2,Ren1,Vegfa
GO:0051253	negative regulation of RNA metabolic process	BP	0.00097	Cdkn1c,Eng,Fgfr1,Junb,Nfkb1,Ptpn2,Relb,Vegfa,Zfp36
GO:0002695	negative regulation of leukocyte activation	BP	0.00098	Il2ra,Ldlr,Ptpn2,Socs1
GO:0006641	triglyceride metabolic process	BP	0.001	Apoa1,Apoe,Cat
GO:0015914	phospholipid transport	BP	0.001	Apoa1,Apoe,Ldlr
GO:0018108	peptidyl-tyrosine phosphorylation	BP	0.001	Fgfr1,Flt1,Jak2,Ptk2
GO:0000165	MAPK cascade	BP	0.0011	Ccl12,Ptk2,Ptpn1,Zfp36
GO:0006109	regulation of carbohydrate metabolic process	BP	0.0011	Il6,Nfkb1,Ptpn2,Stat3
GO:0007565	female pregnancy	BP	0.0011	Ccl2,Fos,Junb,Ptgs2
GO:0010770	positive regulation of cell morphogenesis involved in differentiation	BP	0.0011	Apoa1,Apoe,Cxcl12,Vegfa
GO:0033700	phospholipid efflux	BP	0.0011	Apoa1,Apoe
GO:0034375	high-density lipoprotein particle remodeling	BP	0.0011	Apoa1,Apoe
GO:0043407	negative regulation of MAP kinase activity	BP	0.0011	Apoe,Dnaja1,Ptpn1
GO:0043524	negative regulation of neuron apoptotic process	BP	0.0011	Apoe,Ccl12,Jak2,Vegfa
GO:0048844	artery morphogenesis	BP	0.0011	Apoe,Eng,Vegfa
GO:0050867	positive regulation of cell activation	BP	0.0011	Ccl2,Il2ra,Il6,Jak2,Socs1
GO:0051726	regulation of cell cycle	BP	0.0011	Actb,Ccl12,Cdkn1c,Fgfr1,Junb,Ptgs2,Rhob,Stat3
GO:0071621	granulocyte chemotaxis	BP	0.0011	Ccl12,Ccl2,Vegfa
GO:0008286	insulin receptor signaling pathway	BP	0.0012	Pik3r1,Ptpn1,Ptpn2
GO:0009743	response to carbohydrate	BP	0.0012	Cat,Ccl2,Nfkb1,Ptgs2
GO:0022029	telencephalon cell migration	BP	0.0012	Cx3cr1,Cxcl12,Fgfr1
GO:0030307	positive regulation of cell growth	BP	0.0012	Apoe,Cxcl12,Ptk2,Vegfa
GO:0035278	miRNA mediated inhibition of translation	BP	0.0012	Stat3,Zfp36
GO:0042532	negative regulation of tyrosine phosphorylation of STAT protein	BP	0.0012	Ptpn2,Socs1
GO:0048845	venous blood vessel morphogenesis	BP	0.0012	Eng,Vegfa
GO:0071260	cellular response to mechanical stimulus	BP	0.0012	Nfkb1,Nos3,Ptgs2
GO:0090066	regulation of anatomical structure size	BP	0.0012	Apoe,Cxcl12,Nos3,Ptgs2,Ptk2,Vegfa
GO:1903530	regulation of secretion by cell	BP	0.0012	Apoa1,Cxcl12,Fgfr1,Il6,Jak2,Ren1,Socs1
GO:0010817	regulation of hormone levels	BP	0.0013	Apoa1,Fgfr1,Il6,Jak2,Nfkb1,Ren1
GO:0010976	positive regulation of neuron projection development	BP	0.0013	Apoe,Cxcl12,Fgfr1,Il6,Vegfa
GO:0050770	regulation of axonogenesis	BP	0.0013	Apoe,Cxcl12,Ptk2,Vegfa
GO:0050870	positive regulation of T cell activation	BP	0.0013	Ccl2,Il2ra,Il6,Socs1
GO:0043691	reverse cholesterol transport	BP	0.0014	Apoa1,Apoe
GO:0050731	positive regulation of peptidyl-tyrosine phosphorylation	BP	0.0014	Il6,Jak2,Ptpn1,Vegfa
GO:0061564	axon development	BP	0.0014	Actb,Cxcl12,Jak2,Ptk2,Vegfa
GO:0097012	response to granulocyte macrophage colony-stimulating factor	BP	0.0014	Jak2,Zfp36
GO:0097755	positive regulation of blood vessel diameter	BP	0.0014	Apoe,Nos3,Ptk2
GO:0010038	response to metal ion	BP	0.0015	Cat,Fos,Il6,Junb,Ptgs2
GO:0010804	negative regulation of tumor necrosis factor-mediated signaling pathway	BP	0.0015	Apoa1,Ptpn2
GO:0010875	positive regulation of cholesterol efflux	BP	0.0015	Apoe,Nfkbia
GO:0032769	negative regulation of monooxygenase activity	BP	0.0015	Eng,Nfkb1
GO:0042159	lipoprotein catabolic process	BP	0.0015	Apoe,Ldlr
GO:0071229	cellular response to acid chemical	BP	0.0015	Ccl2,Ldlr,Socs1,Vegfa
GO:1903725	regulation of phospholipid metabolic process	BP	0.0015	Flt1,Ldlr,Pik3r1
GO:0010975	regulation of neuron projection development	BP	0.0016	Apoe,Cxcl12,Fgfr1,Il6,Ptk2,Vegfa
GO:0042632	cholesterol homeostasis	BP	0.0016	Apoa1,Apoe,Ldlr
GO:1901654	response to ketone	BP	0.0016	Ccl2,Fos,Il6,Jak2
GO:0010469	regulation of signaling receptor activity	BP	0.0017	Apoa1,Ccl12,Ccl2,Cxcl12,Il6,Vegfa
GO:0030949	positive regulation of vascular endothelial growth factor receptor signaling pathway	BP	0.0017	Flt1,Vegfa
GO:0051403	stress-activated MAPK cascade	BP	0.0017	Ptk2,Ptpn1,Zfp36
GO:0060334	regulation of interferon-gamma-mediated signaling pathway	BP	0.0017	Ptpn2,Socs1
GO:0060562	epithelial tube morphogenesis	BP	0.0017	Cxcl12,Eng,Flt1,Rhob,Vegfa
GO:0072091	regulation of stem cell proliferation	BP	0.0017	Cx3cr1,Fgfr1,Vegfa
GO:1902931	negative regulation of alcohol biosynthetic process	BP	0.0017	Apoe,Nfkb1
GO:0001776	leukocyte homeostasis	BP	0.0019	Ccl2,Il2ra,Il6
GO:0007263	nitric oxide mediated signal transduction	BP	0.0019	Apoe,Nos3
GO:0019433	triglyceride catabolic process	BP	0.0019	Apoa1,Apoe
GO:0032760	positive regulation of tumor necrosis factor production	BP	0.0019	Ccl2,Jak2,Pik3r1
GO:0033273	response to vitamin	BP	0.0019	Cat,Ccl2,Ptgs2
GO:0038084	vascular endothelial growth factor signaling pathway	BP	0.0019	Flt1,Vegfa
GO:0045779	negative regulation of bone resorption	BP	0.0019	Il6,Vegfa
GO:0048639	positive regulation of developmental growth	BP	0.0019	Apoe,Cxcl12,Fgfr1,Vegfa
GO:0050804	modulation of chemical synaptic transmission	BP	0.0019	Apoe,Ccl2,Cx3cr1,Ptgs2,Ptk2
GO:0070374	positive regulation of ERK1 and ERK2 cascade	BP	0.0019	Ccl12,Ccl2,Il6,Vegfa
GO:0071318	cellular response to ATP	BP	0.0019	Ccl2,Ptgs2
GO:1904035	regulation of epithelial cell apoptotic process	BP	0.0019	Ccl12,Jak2,Zfp36
GO:1905564	positive regulation of vascular endothelial cell proliferation	BP	0.0019	Fgfr1,Stat3
GO:1905954	positive regulation of lipid localization	BP	0.0019	Apoe,Ikbke,Nfkbia
GO:0050930	induction of positive chemotaxis	BP	0.002	Cxcl12,Vegfa
GO:0051090	regulation of DNA-binding transcription factor activity	BP	0.002	Cat,Il6,Jak2,Nfkbia,Vegfa
GO:2001028	positive regulation of endothelial cell chemotaxis	BP	0.002	Fgfr1,Vegfa
GO:0030218	erythrocyte differentiation	BP	0.0021	Jak2,Ptpn2,Vegfa
GO:0046777	protein autophosphorylation	BP	0.0021	Fgfr1,Flt1,Jak2,Ptk2
GO:0001819	positive regulation of cytokine production	BP	0.0023	Ccl2,Il6,Jak2,Pik3r1,Ptgs2
GO:0043062	extracellular structure organization	BP	0.0023	Apoa1,Apoe,Eng,Ptk2
GO:0045582	positive regulation of T cell differentiation	BP	0.0023	Il2ra,Il6,Socs1
GO:0034381	plasma lipoprotein particle clearance	BP	0.0024	Apoe,Ldlr
GO:0050795	regulation of behavior	BP	0.0024	Apoe,Il6,Stat3
GO:0051770	positive regulation of nitric-oxide synthase biosynthetic process	BP	0.0024	Ccl2,Jak2
GO:0002690	positive regulation of leukocyte chemotaxis	BP	0.0025	Ccl2,Cxcl12,Vegfa
GO:0009611	response to wounding	BP	0.0025	Ccl2,Eng,Il6,Jak2,Zfp36
GO:0050673	epithelial cell proliferation	BP	0.0026	Apoa1,Il6,Vegfa
GO:0060445	branching involved in salivary gland morphogenesis	BP	0.0026	Fgfr1,Il6
GO:0090026	positive regulation of monocyte chemotaxis	BP	0.0026	Ccl2,Cxcl12
GO:0110110	positive regulation of animal organ morphogenesis	BP	0.0026	Eng,Fgfr1,Vegfa
GO:1903522	regulation of blood circulation	BP	0.0026	Jak2,Nos3,Pik3r1,Ptgs2
GO:0031330	negative regulation of cellular catabolic process	BP	0.0027	Ptk2,Stat3,Vegfa,Zfp36
GO:0001935	endothelial cell proliferation	BP	0.0028	Apoa1,Vegfa
GO:0003073	regulation of systemic arterial blood pressure	BP	0.0028	Eng,Nos3,Ren1
GO:0006606	protein import into nucleus	BP	0.0028	Nfkbia,Pik3r1,Stat3
GO:0030183	B cell differentiation	BP	0.0028	Dnajb9,Pik3r1,Ptpn2
GO:0042088	T-helper 1 type immune response	BP	0.0028	Relb,Vegfa
GO:0045723	positive regulation of fatty acid biosynthetic process	BP	0.0028	Apoa1,Ptgs2
GO:0051091	positive regulation of DNA-binding transcription factor activity	BP	0.0028	Cat,Il6,Jak2,Vegfa
GO:0071346	cellular response to interferon-gamma	BP	0.0028	Ccl12,Ccl2,Jak2
GO:0090050	positive regulation of cell migration involved in sprouting angiogenesis	BP	0.0028	Ptgs2,Vegfa
GO:0097305	response to alcohol	BP	0.0028	Cat,Ccl2,Fos,Stat3
GO:0001823	mesonephros development	BP	0.0029	Cat,Fgfr1,Ren1
GO:0010288	response to lead ion	BP	0.003	Cat,Ptgs2
GO:0030728	ovulation	BP	0.003	Nos3,Ptgs2
GO:0043255	regulation of carbohydrate biosynthetic process	BP	0.003	Il6,Nfkb1,Ptpn2
GO:0090280	positive regulation of calcium ion import	BP	0.003	Ccl12,Cxcl12
GO:1902106	negative regulation of leukocyte differentiation	BP	0.003	Pik3r1,Ptpn2,Socs1
GO:0001952	regulation of cell-matrix adhesion	BP	0.0032	Pik3r1,Ptk2,Vegfa
GO:0010888	negative regulation of lipid storage	BP	0.0032	Nfkbia,Ptpn2
GO:0031668	cellular response to extracellular stimulus	BP	0.0032	Ccl2,Fos,Il6,Ptgs2
GO:0033138	positive regulation of peptidyl-serine phosphorylation	BP	0.0032	Il6,Ptgs2,Vegfa
GO:0042157	lipoprotein metabolic process	BP	0.0032	Apoa1,Apoe,Ldlr
GO:0071887	leukocyte apoptotic process	BP	0.0032	Il2ra,Il6
GO:0001701	in utero embryonic development	BP	0.0033	Cdkn1c,Fgfr1,Junb,Nos3,Vegfa
GO:0045088	regulation of innate immune response	BP	0.0033	Birc3,Nfkbia,Ptpn2,Socs1
GO:0043269	regulation of ion transport	BP	0.0035	Apoe,Ccl12,Cxcl12,Fgfr1,Nos3,Ptgs2
GO:0050868	negative regulation of T cell activation	BP	0.0035	Il2ra,Ptpn2,Socs1
GO:0007631	feeding behavior	BP	0.0036	Fos,Ren1,Stat3
GO:0051924	regulation of calcium ion transport	BP	0.0036	Ccl12,Cxcl12,Nos3,Ptgs2
GO:0010863	positive regulation of phospholipase C activity	BP	0.0037	Fgfr1,Flt1
GO:0016043	cellular component organization	BP	0.0037	Actb,Apoa1,Apoe,Birc3,Cat,Ccl12,Ccl2,Cxcl12,Eng,Fgfr1,Ikbke,Il6,Jak2,Ptk2,Ptpn1,Stat3,Vegfa
GO:0033344	cholesterol efflux	BP	0.0037	Apoa1,Apoe
GO:0046697	decidualization	BP	0.0037	Junb,Ptgs2
GO:1901532	regulation of hematopoietic progenitor cell differentiation	BP	0.0037	Flt1,Vegfa
GO:1905809	negative regulation of synapse organization	BP	0.0037	Apoe,Ptk2
GO:0043200	response to amino acid	BP	0.0038	Ccl2,Il6,Socs1
GO:0046486	glycerolipid metabolic process	BP	0.0038	Apoa1,Apoe,Cat,Pik3r1
GO:0002052	positive regulation of neuroblast proliferation	BP	0.0039	Cx3cr1,Vegfa
GO:0002573	myeloid leukocyte differentiation	BP	0.0039	Junb,Relb,Vegfa
GO:0010894	negative regulation of steroid biosynthetic process	BP	0.0039	Apoe,Nfkb1
GO:0045822	negative regulation of heart contraction	BP	0.0039	Jak2,Pik3r1
GO:0071402	cellular response to lipoprotein particle stimulus	BP	0.0039	Ccl2,Ldlr
GO:0048771	tissue remodeling	BP	0.0041	Il6,Nos3,Vegfa
GO:0071470	cellular response to osmotic stress	BP	0.0041	Ptgs2,Relb
GO:0090208	positive regulation of triglyceride metabolic process	BP	0.0041	Apoa1,Ldlr
GO:0010811	positive regulation of cell-substrate adhesion	BP	0.0043	Apoa1,Jak2,Vegfa
GO:0030325	adrenal gland development	BP	0.0044	Apoa1,Cdkn1c
GO:0043534	blood vessel endothelial cell migration	BP	0.0044	Apoa1,Vegfa
GO:0090181	regulation of cholesterol metabolic process	BP	0.0044	Apoe,Ldlr
GO:1990776	response to angiotensin	BP	0.0044	Nfkb1,Ptgs2
GO:0009887	animal organ morphogenesis	BP	0.0045	Eng,Fgfr1,Flt1,Il6,Nos3,Stat3,Vegfa
GO:0042542	response to hydrogen peroxide	BP	0.0045	Cat,Il6,Rhob
GO:0002675	positive regulation of acute inflammatory response	BP	0.0046	Il6,Ptgs2
GO:0002691	regulation of cellular extravasation	BP	0.0046	Ccl2,Cxcl12
GO:0006629	lipid metabolic process	BP	0.0046	Apoa1,Apoe,Cat,Fgfr1,Ldlr,Pik3r1,Ptgs2
GO:0043372	positive regulation of CD4-positive, alpha-beta T cell differentiation	BP	0.0049	Il6,Socs1
GO:0045667	regulation of osteoblast differentiation	BP	0.0049	Fgfr1,Ptk2,Vegfa
GO:0060977	coronary vasculature morphogenesis	BP	0.0049	Fgfr1,Vegfa
GO:1902235	regulation of endoplasmic reticulum stress-induced intrinsic apoptotic signaling pathway	BP	0.0049	Ptpn1,Ptpn2
GO:0002761	regulation of myeloid leukocyte differentiation	BP	0.005	Fos,Pik3r1,Ptpn2
GO:0009791	post-embryonic development	BP	0.005	Flt1,Jak2,Vegfa
GO:0002548	monocyte chemotaxis	BP	0.0051	Ccl12,Flt1
GO:0032967	positive regulation of collagen biosynthetic process	BP	0.0051	Ccl2,Eng
GO:0035902	response to immobilization stress	BP	0.0051	Fos,Ren1
GO:0050877	nervous system process	BP	0.0051	Apoe,Cx3cr1,Cxcl12,Fgfr1,Fos,Ldlr,Ptgs2
GO:0050999	regulation of nitric-oxide synthase activity	BP	0.0051	Apoe,Eng
GO:0048568	embryonic organ development	BP	0.0053	Cdkn1c,Eng,Fgfr1,Junb,Vegfa
GO:0090596	sensory organ morphogenesis	BP	0.0053	Fgfr1,Flt1,Stat3,Vegfa
GO:0010714	positive regulation of collagen metabolic process	BP	0.0054	Ccl2,Eng
GO:0019915	lipid storage	BP	0.0054	Apoa1,Apoe
GO:0034405	response to fluid shear stress	BP	0.0054	Nos3,Ptgs2
GO:0045598	regulation of fat cell differentiation	BP	0.0054	Ptgs2,Vegfa,Zfp36
GO:0003203	endocardial cushion morphogenesis	BP	0.0057	Eng,Nos3
GO:0006695	cholesterol biosynthetic process	BP	0.0057	Apoa1,Apoe
GO:0045471	response to ethanol	BP	0.0057	Cat,Ccl2,Stat3
GO:0051592	response to calcium ion	BP	0.0057	Fos,Il6,Junb
GO:1900373	positive regulation of purine nucleotide biosynthetic process	BP	0.0057	Nos3,Stat3
GO:1904037	positive regulation of epithelial cell apoptotic process	BP	0.0057	Ccl12,Jak2
GO:0002686	negative regulation of leukocyte migration	BP	0.0059	Ccl12,Cxcl12
GO:0009416	response to light stimulus	BP	0.0059	Cat,Fos,Pik3r1,Ptgs2
GO:0034249	negative regulation of cellular amide metabolic process	BP	0.0059	Apoe,Stat3,Zfp36
GO:0046883	regulation of hormone secretion	BP	0.0059	Fgfr1,Il6,Jak2,Ren1
GO:0070328	triglyceride homeostasis	BP	0.0059	Apoa1,Apoe
GO:0009755	hormone-mediated signaling pathway	BP	0.006	Dnaja1,Jak2,Ren1
GO:0001505	regulation of neurotransmitter levels	BP	0.0062	Il6,Jak2,Nos3,Ptgs2
GO:0032570	response to progesterone	BP	0.0062	Ccl2,Fos
GO:0046627	negative regulation of insulin receptor signaling pathway	BP	0.0062	Ptpn2,Socs1
GO:0071542	dopaminergic neuron differentiation	BP	0.0062	Cxcl12,Vegfa
GO:0001764	neuron migration	BP	0.0064	Cxcl12,Ptk2,Vegfa
GO:0009411	response to UV	BP	0.0064	Cat,Pik3r1,Ptgs2
GO:0030856	regulation of epithelial cell differentiation	BP	0.0065	Cdkn1c,Vegfa,Zfp36
GO:0050922	negative regulation of chemotaxis	BP	0.0065	Ccl12,Ptpn2
GO:0035270	endocrine system development	BP	0.0066	Apoa1,Cdkn1c,Il6
GO:1903364	positive regulation of cellular protein catabolic process	BP	0.0066	Apoe,Ldlr,Ptk2
GO:0050777	negative regulation of immune response	BP	0.0068	Apoa1,Il2ra,Ptpn2
GO:0007409	axonogenesis	BP	0.0069	Actb,Cxcl12,Ptk2,Vegfa
GO:0051235	maintenance of location	BP	0.0069	Apoa1,Apoe,Nfkbia
GO:0002053	positive regulation of mesenchymal cell proliferation	BP	0.0071	Fgfr1,Vegfa
GO:0010675	regulation of cellular carbohydrate metabolic process	BP	0.0071	Il6,Ptpn2,Stat3
GO:0050768	negative regulation of neurogenesis	BP	0.0071	Apoe,Ldlr,Ptk2,Stat3
GO:0071392	cellular response to estradiol stimulus	BP	0.0071	Ccl2,Il6
GO:0009790	embryo development	BP	0.0072	Cdkn1c,Eng,Fgfr1,Flt1,Junb,Nos3,Vegfa
GO:0019725	cellular homeostasis	BP	0.0072	Apoe,Ccl2,Il6,Jak2,Pik3r1,Ptk2
GO:0007616	long-term memory	BP	0.0074	Apoe,Ldlr
GO:0042445	hormone metabolic process	BP	0.0074	Apoa1,Fgfr1,Ren1
GO:0048255	mRNA stabilization	BP	0.0074	Vegfa,Zfp36
GO:0048873	homeostasis of number of cells within a tissue	BP	0.0074	Nos3,Vegfa
GO:0071478	cellular response to radiation	BP	0.0074	Pik3r1,Ptgs2,Rhob
GO:0006810	transport	BP	0.0075	Apoa1,Apoe,Dnaja1,Eng,Il6,Ldlr,Nfkbia,Pik3r1,Ptk2,Rhob,Stat3,Vegfa,Zfp36
GO:0001990	regulation of systemic arterial blood pressure by hormone	BP	0.0076	Nos3,Ren1
GO:0018193	peptidyl-amino acid modification	BP	0.0076	Apoa1,Fgfr1,Flt1,Ikbke,Jak2,Ptk2
GO:0045923	positive regulation of fatty acid metabolic process	BP	0.0076	Apoa1,Ptgs2
GO:0048247	lymphocyte chemotaxis	BP	0.0076	Ccl12,Ccl2
GO:0050918	positive chemotaxis	BP	0.0076	Cxcl12,Vegfa
GO:1900544	positive regulation of purine nucleotide metabolic process	BP	0.0076	Nos3,Stat3
GO:1902903	regulation of supramolecular fiber organization	BP	0.0076	Apoa1,Apoe,Ldlr,Pik3r1
GO:0034284	response to monosaccharide	BP	0.0078	Cat,Ccl2,Ptgs2
GO:0048609	multicellular organismal reproductive process	BP	0.0078	Ccl2,Cxcl12,Dnaja1,Junb,Nos3,Ptgs2
GO:0006953	acute-phase response	BP	0.0079	Il6,Stat3
GO:0045740	positive regulation of DNA replication	BP	0.0079	Fgfr1,Il6
GO:0071702	organic substance transport	BP	0.0079	Apoa1,Apoe,Il6,Ldlr,Nfkbia,Pik3r1,Rhob,Stat3,Zfp36
GO:0097193	intrinsic apoptotic signaling pathway	BP	0.0079	Ikbke,Jak2,Pik3r1
GO:0010470	regulation of gastrulation	BP	0.0082	Apoa1,Fgfr1
GO:0031952	regulation of protein autophosphorylation	BP	0.0082	Eng,Vegfa
GO:0001974	blood vessel remodeling	BP	0.0085	Nos3,Vegfa
GO:0045862	positive regulation of proteolysis	BP	0.0086	Apoe,Jak2,Ptk2,Stat3
GO:0002697	regulation of immune effector process	BP	0.0087	Apoa1,Ccl2,Il2ra,Il6
GO:0007186	G protein-coupled receptor signaling pathway	BP	0.0092	Apoa1,Apoe,Ccl12,Ccl2,Cx3cr1,Jak2
GO:0045581	negative regulation of T cell differentiation	BP	0.0092	Ptpn2,Socs1
GO:0048592	eye morphogenesis	BP	0.0092	Flt1,Stat3,Vegfa
GO:0050806	positive regulation of synaptic transmission	BP	0.0092	Ccl2,Ptgs2,Ptk2
GO:0071248	cellular response to metal ion	BP	0.0093	Fos,Junb,Ptgs2
GO:2001236	regulation of extrinsic apoptotic signaling pathway	BP	0.0093	Cx3cr1,Fgfr1,Vegfa
GO:0008016	regulation of heart contraction	BP	0.0095	Jak2,Nos3,Pik3r1
GO:0043551	regulation of phosphatidylinositol 3-kinase activity	BP	0.0095	Flt1,Pik3r1
GO:0045646	regulation of erythrocyte differentiation	BP	0.0095	Stat3,Zfp36
GO:0009409	response to cold	BP	0.0099	Fos,Il6
GO:0034248	regulation of cellular amide metabolic process	BP	0.0099	Apoe,Il6,Stat3,Zfp36
GO:1900024	regulation of substrate adhesion-dependent cell spreading	BP	0.0099	Apoa1,Ptk2
GO:0007423	sensory organ development	BP	0.01	Cdkn1c,Fgfr1,Flt1,Stat3,Vegfa
GO:0038083	peptidyl-tyrosine autophosphorylation	BP	0.0102	Jak2,Ptk2
GO:2001239	regulation of extrinsic apoptotic signaling pathway in absence of ligand	BP	0.0102	Cx3cr1,Fgfr1
GO:0002040	sprouting angiogenesis	BP	0.0105	Flt1,Vegfa
GO:0010677	negative regulation of cellular carbohydrate metabolic process	BP	0.0105	Il6,Stat3
GO:0030518	intracellular steroid hormone receptor signaling pathway	BP	0.0105	Dnaja1,Jak2
GO:0033209	tumor necrosis factor-mediated signaling pathway	BP	0.0105	Jak2,Nfkbia
GO:0001754	eye photoreceptor cell differentiation	BP	0.0109	Stat3,Vegfa
GO:0001890	placenta development	BP	0.0109	Cdkn1c,Junb,Ptgs2
GO:0002762	negative regulation of myeloid leukocyte differentiation	BP	0.0109	Pik3r1,Ptpn2
GO:0051602	response to electrical stimulus	BP	0.0112	Actb,Il6
GO:0061383	trabecula morphogenesis	BP	0.0112	Eng,Vegfa
GO:0044281	small molecule metabolic process	BP	0.0115	Apoa1,Apoe,Cat,Fgfr1,Ldlr,Nos3,Pik3r1,Ptgs2
GO:0042531	positive regulation of tyrosine phosphorylation of STAT protein	BP	0.0116	Il6,Jak2
GO:0043900	regulation of multi-organism process	BP	0.0117	Apoe,Il2ra,Plat,Zfp36
GO:0050707	regulation of cytokine secretion	BP	0.0118	Apoa1,Il6,Socs1
GO:0006111	regulation of gluconeogenesis	BP	0.012	Il6,Ptpn2
GO:0010656	negative regulation of muscle cell apoptotic process	BP	0.012	Jak2,Pik3r1
GO:0032651	regulation of interleukin-1 beta production	BP	0.012	Apoa1,Jak2
GO:0046686	response to cadmium ion	BP	0.012	Cat,Fos
GO:0048662	negative regulation of smooth muscle cell proliferation	BP	0.012	Nos3,Pik3r1
GO:0051893	regulation of focal adhesion assembly	BP	0.012	Ptk2,Vegfa
GO:0071398	cellular response to fatty acid	BP	0.012	Ccl2,Ldlr
GO:0001654	eye development	BP	0.0123	Cdkn1c,Flt1,Stat3,Vegfa
GO:0021795	cerebral cortex cell migration	BP	0.0123	Cx3cr1,Fgfr1
GO:2000401	regulation of lymphocyte migration	BP	0.0123	Ccl12,Cxcl12
GO:0007417	central nervous system development	BP	0.0126	Cx3cr1,Cxcl12,Eng,Fgfr1,Ptk2,Stat3
GO:0044060	regulation of endocrine process	BP	0.0126	Fgfr1,Ren1
GO:0050710	negative regulation of cytokine secretion	BP	0.013	Apoa1,Il6
GO:0050766	positive regulation of phagocytosis	BP	0.013	Ccl2,Ptk2
GO:0045776	negative regulation of blood pressure	BP	0.0133	Nos3,Pik3r1
GO:0099173	postsynapse organization	BP	0.0133	Actb,Apoe
GO:0045786	negative regulation of cell cycle	BP	0.0134	Ccl12,Cdkn1c,Ptgs2,Rhob
GO:0048167	regulation of synaptic plasticity	BP	0.0135	Apoe,Cx3cr1,Ptgs2
GO:1904950	negative regulation of establishment of protein localization	BP	0.0135	Apoa1,Dnaja1,Il6
GO:0030593	neutrophil chemotaxis	BP	0.0137	Ccl12,Ccl2
GO:0010608	posttranscriptional regulation of gene expression	BP	0.0138	Il6,Stat3,Vegfa,Zfp36
GO:0034976	response to endoplasmic reticulum stress	BP	0.014	Dnajb9,Pik3r1,Ptpn1
GO:0045600	positive regulation of fat cell differentiation	BP	0.0141	Ptgs2,Zfp36
GO:0008610	lipid biosynthetic process	BP	0.0146	Apoa1,Apoe,Pik3r1,Ptgs2
GO:0051926	negative regulation of calcium ion transport	BP	0.0149	Nos3,Ptgs2
GO:0060485	mesenchyme development	BP	0.0151	Eng,Fgfr1,Nos3
GO:0030324	lung development	BP	0.0155	Fgfr1,Nos3,Vegfa
GO:0031669	cellular response to nutrient levels	BP	0.016	Ccl2,Il6,Ptgs2
GO:2000378	negative regulation of reactive oxygen species metabolic process	BP	0.0161	Birc3,Stat3
GO:0055082	cellular chemical homeostasis	BP	0.0162	Apoe,Ccl2,Jak2,Pik3r1,Ptk2
GO:0007254	JNK cascade	BP	0.0165	Ptk2,Ptpn1
GO:0060688	regulation of morphogenesis of a branching structure	BP	0.017	Fgfr1,Vegfa
GO:0071277	cellular response to calcium ion	BP	0.017	Fos,Junb
GO:0032872	regulation of stress-activated MAPK cascade	BP	0.0171	Dnaja1,Ptpn1,Vegfa
GO:0044344	cellular response to fibroblast growth factor stimulus	BP	0.0174	Fgfr1,Zfp36
GO:0070301	cellular response to hydrogen peroxide	BP	0.0178	Il6,Rhob
GO:0042063	gliogenesis	BP	0.0179	Ccl12,Ccl2,Stat3
GO:0002718	regulation of cytokine production involved in immune response	BP	0.0182	Apoa1,Il6
GO:0014823	response to activity	BP	0.0182	Cat,Ccl2
GO:0065003	protein-containing complex assembly	BP	0.0183	Apoa1,Apoe,Birc3,Cat,Cxcl12,Ikbke,Ptk2
GO:0007229	integrin-mediated signaling pathway	BP	0.0187	Apoa1,Ptk2
GO:0008406	gonad development	BP	0.0189	Nos3,Ren1,Vegfa
GO:0032088	negative regulation of NF-kappaB transcription factor activity	BP	0.0191	Cat,Nfkbia
GO:0033036	macromolecule localization	BP	0.0191	Apoa1,Apoe,Dnaja1,Ldlr,Nfkbia,Pik3r1,Rhob,Stat3,Zfp36
GO:0070373	negative regulation of ERK1 and ERK2 cascade	BP	0.0191	Ptpn1,Ptpn2
GO:1903532	positive regulation of secretion by cell	BP	0.0191	Cxcl12,Fgfr1,Il6,Jak2
GO:0070663	regulation of leukocyte proliferation	BP	0.0192	Ccl12,Il2ra,Il6
GO:0050708	regulation of protein secretion	BP	0.0194	Apoa1,Il6,Jak2,Socs1
GO:0045670	regulation of osteoclast differentiation	BP	0.0195	Fos,Pik3r1
GO:0008630	intrinsic apoptotic signaling pathway in response to DNA damage	BP	0.0199	Ikbke,Pik3r1
GO:0090257	regulation of muscle system process	BP	0.02	Nos3,Ptgs2,Ptk2
GO:0007155	cell adhesion	BP	0.0201	Cx3cr1,Cxcl12,Eng,Ptk2,Rhob
GO:0050801	ion homeostasis	BP	0.0202	Apoa1,Apoe,Ccl2,Jak2,Ptk2
GO:0043331	response to dsRNA	BP	0.0203	Nfkb1,Nfkbia
GO:0003151	outflow tract morphogenesis	BP	0.0213	Eng,Vegfa
GO:1903312	negative regulation of mRNA metabolic process	BP	0.0217	Vegfa,Zfp36
GO:0060411	cardiac septum morphogenesis	BP	0.0222	Eng,Nos3
GO:0034644	cellular response to UV	BP	0.0227	Pik3r1,Ptgs2
GO:0070664	negative regulation of leukocyte proliferation	BP	0.0227	Ccl12,Il2ra
GO:0046907	intracellular transport	BP	0.0231	Ldlr,Nfkbia,Pik3r1,Ptk2,Rhob,Stat3
GO:0008593	regulation of Notch signaling pathway	BP	0.0232	Nfkbia,Stat3
GO:0044255	cellular lipid metabolic process	BP	0.0236	Apoa1,Apoe,Cat,Pik3r1,Ptgs2
GO:0051492	regulation of stress fiber assembly	BP	0.0236	Apoa1,Pik3r1
GO:0045913	positive regulation of carbohydrate metabolic process	BP	0.0246	Nfkb1,Ptpn2
GO:0010717	regulation of epithelial to mesenchymal transition	BP	0.0252	Eng,Vegfa
GO:0042158	lipoprotein biosynthetic process	BP	0.0257	Apoa1,Apoe
GO:0003158	endothelium development	BP	0.0262	Eng,Rhob
GO:0006986	response to unfolded protein	BP	0.0262	Dnajb9,Ptpn1
GO:0051149	positive regulation of muscle cell differentiation	BP	0.0262	Cxcl12,Eng
GO:0061097	regulation of protein tyrosine kinase activity	BP	0.0262	Ptpn1,Ptpn2
GO:0003007	heart morphogenesis	BP	0.0264	Eng,Nos3,Vegfa
GO:0043506	regulation of JUN kinase activity	BP	0.0266	Dnaja1,Ptpn1
GO:0071322	cellular response to carbohydrate stimulus	BP	0.0266	Ccl2,Nfkb1
GO:0001678	cellular glucose homeostasis	BP	0.0272	Ccl2,Pik3r1
GO:0021954	central nervous system neuron development	BP	0.0272	Fgfr1,Ptk2
GO:0097191	extrinsic apoptotic signaling pathway	BP	0.0272	Jak2,Pik3r1
GO:0060249	anatomical structure homeostasis	BP	0.0278	Il6,Nos3,Vegfa
GO:0071705	nitrogen compound transport	BP	0.0282	Apoe,Il6,Nfkbia,Pik3r1,Rhob,Stat3,Zfp36
GO:0019953	sexual reproduction	BP	0.0285	Cxcl12,Dnaja1,Nos3,Ptgs2,Stat3
GO:0051641	cellular localization	BP	0.0293	Apoe,Dnaja1,Ldlr,Nfkbia,Pik3r1,Ptk2,Rhob,Stat3
GO:0035335	peptidyl-tyrosine dephosphorylation	BP	0.0298	Ptpn1,Ptpn2
GO:0051051	negative regulation of transport	BP	0.0302	Apoa1,Il6,Nos3,Ptgs2
GO:0072593	reactive oxygen species metabolic process	BP	0.0303	Cat,Nos3
GO:0001657	ureteric bud development	BP	0.0308	Cat,Fgfr1
GO:0045639	positive regulation of myeloid cell differentiation	BP	0.0308	Fos,Stat3
GO:0030855	epithelial cell differentiation	BP	0.0313	Eng,Fgfr1,Ptgs2,Vegfa
GO:0033365	protein localization to organelle	BP	0.0313	Dnaja1,Nfkbia,Pik3r1,Stat3
GO:0042102	positive regulation of T cell proliferation	BP	0.0324	Il2ra,Il6
GO:2001237	negative regulation of extrinsic apoptotic signaling pathway	BP	0.0324	Cx3cr1,Vegfa
GO:0043502	regulation of muscle adaptation	BP	0.0329	Nos3,Ptk2
GO:0009056	catabolic process	BP	0.0338	Apoa1,Apoe,Cat,Dnajb9,Ldlr,Nos3,Zfp36
GO:0019233	sensory perception of pain	BP	0.0347	Cxcl12,Ptgs2
GO:0035821	modification of morphology or physiology of other organism	BP	0.0347	Apoe,Ccl2
GO:0046474	glycerophospholipid biosynthetic process	BP	0.0347	Apoa1,Pik3r1
GO:0048871	multicellular organismal homeostasis	BP	0.035	Nos3,Stat3,Vegfa
GO:0051781	positive regulation of cell division	BP	0.0352	Cat,Vegfa
GO:0032147	activation of protein kinase activity	BP	0.0353	Jak2,Ptpn1,Vegfa
GO:0008585	female gonad development	BP	0.0358	Nos3,Vegfa
GO:0015833	peptide transport	BP	0.0361	Apoe,Il6,Nfkbia,Pik3r1,Rhob,Stat3
GO:0043270	positive regulation of ion transport	BP	0.0362	Apoe,Ccl12,Cxcl12
GO:0051606	detection of stimulus	BP	0.0364	Cxcl12,Dnaja1,Eng
GO:0046620	regulation of organ growth	BP	0.0369	Fgfr1,Ptk2
GO:0034613	cellular protein localization	BP	0.0372	Apoe,Dnaja1,Nfkbia,Pik3r1,Rhob,Stat3
GO:0016525	negative regulation of angiogenesis	BP	0.0374	Ccl2,Cx3cr1
GO:0001892	embryonic placenta development	BP	0.0381	Cdkn1c,Junb
GO:1905330	regulation of morphogenesis of an epithelium	BP	0.0386	Fgfr1,Vegfa
GO:0007498	mesoderm development	BP	0.0392	Fgfr1,Vegfa
GO:0007507	heart development	BP	0.04	Eng,Fgfr1,Nos3,Vegfa
GO:0006417	regulation of translation	BP	0.0404	Il6,Stat3,Zfp36
GO:0014706	striated muscle tissue development	BP	0.0407	Eng,Fos,Vegfa
GO:0044070	regulation of anion transport	BP	0.041	Apoe,Fgfr1
GO:0044087	regulation of cellular component biogenesis	BP	0.0412	Apoa1,Apoe,Pik3r1,Ptk2,Vegfa
GO:0002274	myeloid leukocyte activation	BP	0.0417	Cx3cr1,Relb
GO:0006873	cellular ion homeostasis	BP	0.0419	Apoe,Ccl2,Jak2,Ptk2
GO:0006366	transcription by RNA polymerase II	BP	0.0421	Fos,Junb,Nfkb1,Stat3
GO:0045444	fat cell differentiation	BP	0.0422	Ptgs2,Socs1
GO:0010906	regulation of glucose metabolic process	BP	0.0428	Il6,Ptpn2
GO:0071456	cellular response to hypoxia	BP	0.0435	Ptgs2,Vegfa
GO:0002698	negative regulation of immune effector process	BP	0.0448	Apoa1,Il2ra
GO:0043010	camera-type eye development	BP	0.0482	Cdkn1c,Flt1,Vegfa
GO:0061041	regulation of wound healing	BP	0.0486	Apoe,Ccl2
GO:0048593	camera-type eye morphogenesis	BP	0.0499	Flt1,Vegfa
