# Supplementary material for: Systematic Transcriptome Analysis of Noise-Induced Hearing Loss Pathogenesis Suggests Inflammatory Activities and Multiple Susceptible Molecules and Pathways
Source: Front Genet. 2020 Aug 28;11:968. doi: 10.3389/fgene.2020.00968 (PMC7483666; doi:10.3389/fgene.2020.00968)
Supplement: Supplementary file 2 [file Table_2.XLS]

## Sheet: 34 Genes
Gene	coords 1	coords 2	coords 3	auc 1	auc 2	auc 3	TOP30	TF
Crem	7.2209	5.38626	6.545	0.88	0.8889	1	Y	Y
Csnk2a2	6.55365	7.27357	3.46	0.96	1	1	N	N
Cstf3	7.50347	7.36118	8.55	0.92	1	1	N	N
Cyr61	7.97987	3.88705	7.28	1	1	0.8889	N	N
Hspa1b	9.53046	3.39244	6.44	0.92	0.8889	1	Y	N
Il13ra1	6.63492	4.30447	5.07	1	1	1	N	N
Jun	8.99306	7.0382	7.25	0.96	1	1	Y	Y
Plekhh1	5.2644	4.33848	6.34	0.84	1	1	N	N
Pura	10.5374	5.37644	10.055	0.96	1	1	N	Y
Rassf1	7.53877	6.91355	5.84	0.96	1	0.8889	N	N
Relb	4.05269	3.58654	5.885	0.96	0.8889	1	Y	Y
S100pbp	8.25067	4.45671	7.555	0.88	1	1	Y	N
Tmod3	12.055	3.75485	7.535	0.96	1	1	N	N
Apcdd1	9.25305	6.4927	4.035	0.92	1	1	N	N
Atf2	10.5587	4.90344	6.78	0.92	1	1	N	N
C1qtnf1	5.96325	4.69867	7.03	0.92	1	1	N	N
Cdt1	7.70359	4.35968	6.57	0.92	1	0.7222	N	N
Epha5	2.58496	6.89531	4.655	0.92	1	1	N	N
Ephb2	6.44702	4.56749	5.635	0.92	1	1	N	N
Hbegf	7.24068	4.75958	7.15	1	1	1	N	N
Hpgd	7.42623	6.58552	7.375	0.92	1	1	N	N
Idh2	9.81722	7.23006	8.7	0.92	1	1	N	N
Klf4	10.8559	7.49186	8.04	1	0.8889	1	N	N
Mprip	7.0649	8.33683	7.95	0.88	1	1	N	N
Nav2	9.40617	3.46973	4.56	1	1	1	N	N
Nhsl2	4.8303	6.4369	4.145	0.84	1	1	N	N
Nr4a2	5.27514	4.7204	8.49	1	1	1	N	Y
Prss2	2.7223	2.58856	5.395	0.88	1	1	N	N
Spast	7.30414	6.16014	6.595	0.92	0.8889	0.8889	N	N
Stam2	6.68316	4.8315	7.46	0.88	1	0.8889	N	N
Syt4	8.19209	7.98796	8.61	0.84	1	1	N	N
Tax1bp1	9.03642	7.7901	7.385	1	1	1	N	N
Tfrc	3.48433	5.87201	11.475	0.84	1	1	N	N
Wnk2	10.3662	4.99167	8.71	0.92	1	1	N	N
